# Supplementary material for: A scalable metabolite supplementation strategy against antibiotic resistant pathogen Chromobacterium violaceum induced by NAD+/NADH+ imbalance
Source: BMC Syst Biol. 2017 Apr 26;11:51. doi: 10.1186/s12918-017-0427-z (PMC5405553; doi:10.1186/s12918-017-0427-z)
Supplement: Supplementary file 5 — This file contains information about the C. violaceum core metabolic model. The file includes metabolites, reactions, and other simulations used to understand the in silico behaviour of redox state of the resistant populations ChlR and StrpR in comparison to WT in the subsequent tabs. (XLS 384 kb) [file 12918_2017_427_MOESM5_ESM.xls]

## Sheet: Read Me
DATASET S2: This Excel file contains information about the Network Model iDB149 and Flux Variability Analysis (FVA) using COBRA Toolbox as described in material and methods.
Description	Location	Labels
Network Reconstruction details for C. violaceum(iDB149)	Sheet 1,2,3	Model_Genes, Model_Reactions, Model_mets
Definition of objective functions	Sheet 4	Objective Function
Constraints for delineating resistant and susceptible population models	Sheet 6	Constraints
Metabolic capability of 10 C and N substrates and compared with BiologTM legacy data used in this study	Sheet 5	BIOLOG Data
FVA for all three strains using experimental constraints	Sheet 7	FVA_exp
FVA for three strains at -1 Glucose constraint along with other constraints for one mole of glucose	Sheet 8	FVA at Molar Glc
Scaled shadow price and logarithmic senitivity coefficients	Sheet 9	Scaled Shadow Prices_exp
Scaled Reduced costs for each reaction using FVA_exp minimum and maximum flux	Sheet 10	Scaled Reduced Costs
Abbreviations used
Lower bound		lb
Upper bound		ub
Lower bound and upper bound same value		b
Flux variability analysis		FVA
Category		cat
Reaction		Rxn
Metabolites		Mets
Minimum Flux through a reaction		Min Flux
Maximum Flux through a reaction		Max Flux
Experimental		exp

## Sheet: Model_Genes
Genes
CV_0055
CV_0099
CV_0100
CV_0101
CV_0143
CV_0144
CV_0145
CV_0146
CV_0147
CV_0149
CV_0173
CV_0187
CV_0189
CV_0190
CV_0191
CV_0249
CV_0331
CV_0492
CV_0526
CV_0527
CV_0560
CV_0564
CV_0582
CV_0633
CV_0666
CV_0667
CV_0668
CV_0669
CV_0670
CV_0671
CV_0672
CV_0673
CV_0740
CV_0808
CV_0815
CV_0816
CV_0827
CV_0828
CV_0916
CV_0934
CV_0939
CV_0941
CV_0942
CV_0943
CV_0944
CV_0945
CV_0946
CV_0947
CV_0948
CV_0949
CV_0950
CV_0951
CV_0952
CV_0953
CV_0954
CV_0979
CV_0987
CV_1062
CV_1065
CV_1066
Cv_1067
CV_1068
CV_1070
CV_1071
CV_1072
CV_1074
CV_1075
CV_1076
CV_1120
CV_1121
CV_1137
CV_1163
CV_1187
CV_1260
CV_1262
CV_1273
CV_1412
CV_1448
CV_1481
CV_1530
CV_1531
CV_1641
CV_1745
CV_2024
CV_2037
CV_2054
CV_2094
CV_2173
CV_2174
CV_2179
CV_2182
CV_2247
CV_2301
CV_2311
CV_2355
CV_2358
CV_2369
CV_2382
CV_2427
CV_2470
CV_2712
CV_2728
CV_2755
CV_2761
CV_2762
CV_2763
CV_2833
CV_2864
CV_3026
CV_3027
CV_3048
CV_3052
CV_3084
CV_3211
CV_3281
CV_3304
CV_3343
CV_3352
CV_3366
CV_3367
CV_3368
CV_3369
CV_3372
CV_3407
CV_3409
CV_3459
CV_3476
CV_3516
CV_3587
CV_3589
CV_3651
CV_3657
CV_3658
CV_3664
CV_3707
CV_3709
CV_3744
CV_3745
CV_4003
CV_4037
CV_4038
CV_4058
CV_4158
CV_4298
vioA
vioB
vioC
vioD
vioE

## Sheet: Model_Reactions
Genes	Rxns	rnxNames	Subsystem	rxnFormula	lb	ub	reversibilty
CV_1137	ACALD	acetaldehyde dehydrogenase (acetylating)	Pyruvate Metabolism	acald[c] + coa[c] + nad[c] <=> accoa[c] + h[c] + nadh[c]	-1000	1000	1
c0001	ACALDt	acetaldehyde reversible transport	Transport, Extracellular	acald[e] <=> acald[c]	-1000	1000	1
CV_1531 or CV_3745	ACKr	acetate kinase	Pyruvate Metabolism	ac[c] + atp[c] <=> actp[c] + adp[c]	-1000	1000	1
CV_2470 or CV_1121 or CV_2054	ACONTa	aconitase (half-reaction A, Citrate hydro-lyase)	Citric Acid Cycle	cit[c] <=> acon-C[c] + h2o[c]	-1000	1000	1
CV_2470 or CV_1121 or CV_2054	ACONTb	aconitase (half-reaction B, Isocitrate hydro-lyase)	Citric Acid Cycle	acon-C[c] + h2o[c] <=> icit[c]	-1000	1000	1
CV_3281	ACt2r	acetate reversible transport via proton symport	Transport, Extracellular	ac[e] + h[e] <=> ac[c] + h[c]	-1000	1000	1
CV_3343	ADK1	adenylate kinase	Oxidative Phosphorylation	amp[c] + atp[c] <=> 2 adp[c]	-1000	1000	1
CV_1071 and CV_1072 and (CV_0582 or CV_1074 or CV_2037)	AKGDH	2-Oxogluterate dehydrogenase	Citric Acid Cycle	akg[c] + coa[c] + nad[c] -> co2[c] + nadh[c] + succoa[c]	0	1000	0
	AKGt2r	2-oxoglutarate reversible transport via symport	Transport, Extracellular	akg[e] + h[e] <=> akg[c] + h[c]	-1000	1000	1
CV_1137 or CV_0740 or CV_0808 or CV_2728	ALCD2x	alcohol dehydrogenase (ethanol)	Pyruvate Metabolism	etoh[c] + nad[c] <=> acald[c] + h[c] + nadh[c]	-1000	1000	1
CV_2173	ANPRT	anthranilate phosphoribosyltransferase	Tyrosine, Tryptophan, and Phenylalanine Metabolism	anth[c] + prpp[c] -> ppi[c] + pran[c]	0	1000	0
CV_2174 and CV_2179	ANS	anthranilate synthase	Tyrosine, Tryptophan, and Phenylalanine Metabolism	gln-L[c] + chor[c] -> glu-L[c] + h[c] + pyr[c] + anth[c]	0	1000	0
	ATPM	ATP maintenance requirement	Oxidative Phosphorylation	atp[c] + h2o[c] -> adp[c] + h[c] + pi[c]	0	1000	0
CV_0666 and CV_0667 and CV_0668 and CV_0669 and CV_0670 and CV_0671 and CV_0672 and CV_0673	ATPS4r	ATP synthase (four protons for one ATP)	Oxidative Phosphorylation	adp[c] + 4 h[e] + pi[c] <=> atp[c] + h2o[c] + 3 h[c]	-1000	1000	1
	catalase		Exchange	2 h2o2[c] -> 2 h2o[c] + o2[c]	0	1000	0
CV_2355 or CV_3407	CHORM	chorismate mutase	Tyrosine, Tryptophan, and Phenylalanine Metabolism	chor[c] <=> pphn[c]	-1000	1000	1
CV_1187	CHORS	chorismate synthase	Tyrosine, Tryptophan, and Phenylalanine Metabolism	3psme[c] -> pi[c] + chor[c]	0	1000	0
c0001	CO2t	CO2 transporter via diffusion	Transport, Extracellular	co2[e] <=> co2[c]	-1000	1000	1
CV_1070	CS	citrate synthase	Citric Acid Cycle	accoa[c] + h2o[c] + oaa[c] -> cit[c] + coa[c] + h[c]	0	1000	0
CV_3658 and CV_3657	CYTBD	cytochrome oxidase bd (ubiquinol-8: 2 protons)	Oxidative Phosphorylation	2 h[c] + 0.5 o2[c] + q8h2[c] -> h2o[c] + 2 h[e] + q8[c]	0	1000	0
CV_1481 or CV_0173 or CV_2358	DDPA	3-deoxy-D-arabino-heptulosonate 7-phosphate synthetase	Tyrosine, Tryptophan, and Phenylalanine Metabolism	e4p[c] + h2o[c] + pep[c] -> pi[c] + 2dda7p[c]	0	1000	0
	DF_2i3ip		Transport, Extracellular	2i3ip[c] <=> 2i3ip[e]	0	1000	1
	DF_chpy		Transport, Extracellular	chpy[c] <=> chpy[e]	0	1000	1
	DF_dvio		Transport, Extracellular	dvio[c] <=> dvio[e]	0	1000	1
	DF_dvnate		Transport, Extracellular	dvnate[c] <=> dvnate[e]	0	1000	1
	DF_pdvnate		Transport, Extracellular	pdvnate[c] <=> pdvnate[e]	0	1000	1
	DF_prodvio		Transport, Extracellular	prodvio[c] <=> prodvio[e]	0	1000	1
	DF_provio		Transport, Extracellular	provio[c] <=> provio[e]	0	1000	1
	DF_pvnate		Transport, Extracellular	pvnate[c] <=> pvnate[e]	0	1000	1
	DF_vio		Transport, Extracellular	vio[c] <=> vio[e]	0	1000	1
	DF_vnate		Transport, Extracellular	vnate[c] <=> vnate[e]	0	1000	1
CV_0987	DHQD	3-dehydroquinate dehydratase	Tyrosine, Tryptophan, and Phenylalanine Metabolism	3dhq[c] <=> h2o[c] + 3dhsk[c]	-1000	1000	1
CV_0827 or CV_2833	DHQS	3-dehydroquinate synthase	Tyrosine, Tryptophan, and Phenylalanine Metabolism	2dda7p[c] -> pi[c] + 3dhq[c]	0	1000	0
CV_3026	D-LACt2	D-lactate transport via proton symport	Transport, Extracellular	h[e] + lac-D[e] <=> h[c] + lac-D[c]	-1000	1000	1
	EDA	2-dehydro-3-deoxy-phosphogluconate aldolase	Pentose Phosphate Pathway	2ddg6p[c] -> g3p[c] + pyr[c]	0	1000
	EDD	6-phosphogluconate dehydratase	Pentose Phosphate Pathway	6pgc[c] -> 2ddg6p[c] + h2o[c]	0	1000
CV_3459	ENO	enolase	Glycolysis/Gluconeogenesis	2pg[c] <=> h2o[c] + pep[c]	-1000	1000	1
	ETOHt2r	ethanol reversible transport via proton symport	Transport, Extracellular	etoh[e] + h[e] <=> etoh[c] + h[c]	-1000	1000	1
	EX_2i3ip(e)	EX_2i3ip(e)	Exchange	2i3ip[e] <=>	-1000	1000	1
	EX_ac(e)	Acetate exchange	Exchange	ac[e] <=>	0	1000	1
	EX_acald(e)	Acetaldehyde exchange	Exchange	acald[e] <=>	0	1000	1
	EX_akg(e)	2-Oxoglutarate exchange	Exchange	akg[e] <=>	0	1000	1
	EX_chpy(e)	EX_chpy(e)	Exchange	chpy[e] <=>	-1000	1000	1
	EX_co2(e)	CO2 exchange	Exchange	co2[e] <=>	-1000	1000	1
	EX_dvio(e)	EX_dvio(e)	Exchange	dvio[e] <=>	-1000	1000	1
	EX_dvnate(e)	EX_dvnate(e)	Exchange	dvnate[e] <=>	-1000	1000	1
	EX_etoh(e)	Ethanol exchange	Exchange	etoh[e] <=>	0	1000	1
	EX_for(e)	Formate exchange	Exchange	for[e] <=>	0	1000	1
	EX_fru(e)	D-Fructose exchange	Exchange	fru[e] <=>	0	1000	1
	EX_fum(e)	Fumarate exchange	Exchange	fum[e] <=>	0	1000	1
	EX_glc(e)	D-Glucose exchange	Exchange	glc-D[e] <=>	-10	-10	1
	EX_gln-L(e)	L-Glutamine exchange	Exchange	gln-L[e] <=>	0	1000	1
	EX_glu-L(e)	L-Glutamate exchange	Exchange	glu-L[e] <=>	0	1000	1
	EX_h(e)	H+ exchange	Exchange	h[e] <=>	-1000	1000	1
	EX_h2o(e)	H2O exchange	Exchange	h2o[e] <=>	-1000	1000	1
	EX_lac-D(e)	D-lactate exchange	Exchange	lac-D[e] <=>	0	1000	1
	EX_mal-L(e)	L-Malate exchange	Exchange	mal-L[e] <=>	0	1000	1
	EX_nh4(e)	Ammonia exchange	Exchange	nh4[e] <=>	-1000	1000	1
	EX_o2(e)	O2 exchange	Exchange	o2[e] <=>	-1000	1000	1
	EX_pdvnate(e)	EX_pdvnate(e)	Exchange	pdvnate[e] <=>	-1000	1000	1
	EX_phe(e)	Phenylalanine exchange	Exchange	phe-L[e] <=>	-1000	1000	1
	EX_pi(e)	Phosphate exchange	Exchange	pi[e] <=>	-1000	1000	1
	EX_prodvio(e)	EX_prodvio(e)	Exchange	prodvio[e] <=>	-1000	1000	1
	EX_provio(e)	EX_provio(e)	Exchange	provio[e] <=>	-1000	1000	1
	EX_pvnate(e)	EX_pvnate(e)	Exchange	pvnate[e] <=>	-1000	1000	1
	EX_pyr(e)	Pyruvate exchange	Exchange	pyr[e] <=>	0	1000	1
	EX_succ(e)	Succinate exchange	Exchange	succ[e] <=>	0	1000	1
	EX_trp(e)	Tryptophan exchange	Exchange	trp-L[e] <=>	0	1000	1
	EX_tyr(e)	Tyrosine exchange	Exchange	tyr-L[e] <=>	-1000	1000	1
	EX_vio(e)	Violacein exchange	Exchange	vio[e] <=>	0.0024	1000	1
	EX_vnate(e)	EX_vnate(e)	Exchange	vnate[e] <=>	-1000	1000	1
CV_0187	FBA	fructose-bisphosphate aldolase	Glycolysis/Gluconeogenesis	fdp[c] <=> dhap[c] + g3p[c]	-1000	1000	1
CV_2427	FBP	fructose-bisphosphatase	Glycolysis/Gluconeogenesis	fdp[c] + h2o[c] -> f6p[c] + pi[c]	0	1000	0
	FORt2	formate transport in via proton symport	Transport, Extracellular	for[e] + h[e] -> for[c] + h[c]	0	1000	0
	FORti	formate transport via diffusion	Transport, Extracellular	for[c] -> for[e]	0	1000	0
CV_3366 and CV_3368 and CV_3369 and CV_3367	FRD7	fumarate reductase	Oxidative Phosphorylation	fum[c] + q8h2[c] -> q8[c] + succ[c]	0	1000	0
(CV_0816 or CV_2311 or CV_CV_3052) and CV_3052	FRUpts2	Fructose transport via PEP:Pyr PTS (f6p generating)	Transport, Extracellular	fru[e] + pep[c] -> f6p[c] + pyr[c]	0	1000	0
CV_3476 or CV_1120	FUM	fumarase	Citric Acid Cycle	fum[c] + h2o[c] <=> mal-L[c]	-1000	1000	1
CV_3707	FUMt2_2	Fumarate transport via proton symport (2 H)	Transport, Extracellular	fum[e] + 2 h[e] -> fum[c] + 2 h[c]	0	1000	0
CV_0145	G6PDH2r	glucose 6-phosphate dehydrogenase	Pentose Phosphate Pathway	g6p[c] + nadp[c] <=> 6pgl[c] + h[c] + nadph[c]	-1000	1000	1
CV_0190 or CV_0560	GAPD	glyceraldehyde-3-phosphate dehydrogenase	Glycolysis/Gluconeogenesis	g3p[c] + nad[c] + pi[c] <=> 13dpg[c] + h[c] + nadh[c]	-1000	1000	1
(CV_0816 or CV_2311 or CV_CV_3052) and CV_3052 and CV_0979 and CV_0815	GLCpts	D-glucose transport via PEP:Pyr PTS	Transport, Extracellular	glc-D[e] + pep[c] -> g6p[c] + pyr[c]	0	1000	0
	GLCt2	D-glucose transport in via proton symport (periplasm)	Transport, Extracellular	glc-D[e] + h[e] -> h[c] + glc-D[c]	0	1000	0
CV_3651 and CV_1273	GLNabc	L-glutamine transport via ABC system	Transport, Extracellular	atp[c] + gln-L[e] + h2o[c] -> adp[c] + gln-L[c] + h[c] + pi[c]	0	1000	0
CV_3589 or CV_1448 or CV_2024 or CV_4298	GLNS	glutamine synthetase	Glutamate Metabolism	atp[c] + glu-L[c] + nh4[c] -> adp[c] + gln-L[c] + h[c] + pi[c]	0	1000	0
CV_3084	GLUDy	glutamate dehydrogenase (NADP)	Glutamate Metabolism	glu-L[c] + h2o[c] + nadp[c] <=> akg[c] + h[c] + nadph[c] + nh4[c]	-1000	1000	1
CV_4158	GLUN	glutaminase	Glutamate Metabolism	gln-L[c] + h2o[c] -> glu-L[c] + nh4[c]	0	1000	0
CV_4038 and CV_4037	GLUSy	glutamate synthase (NADPH)	Glutamate Metabolism	akg[c] + gln-L[c] + h[c] + nadph[c] -> 2 glu-L[c] + nadp[c]	0	1000	0
CV_3409	GLUt2r	L-glutamate transport via proton symport, reversible	Transport, Extracellular	glu-L[e] + h[e] <=> glu-L[c] + h[c]	-1000	1000	1
Blocked	GND	phosphogluconate dehydrogenase	Pentose Phosphate Pathway	6pgc[c] + nadp[c] -> co2[c] + nadph[c] + ru5p-D[c]	0	0	0
CV_2864	H2Ot	H2O transport via diffusion	Transport, Extracellular	h2o[e] <=> h2o[c]	-1000	1000	1
CV_0147	HEX1	hexokinase (D-glucose:ATP)	Glycolysis/Gluconeogenesis	atp[c] + glc-D[c] -> adp[c] + g6p[c] + h[c]	0	1000	0
CV_3664	ICDHyr	isocitrate dehydrogenase (NADP)	Citric Acid Cycle	icit[c] + nadp[c] <=> akg[c] + co2[c] + nadph[c]	-1000	1000	1
CV_1641	ICL	Isocitrate lyase	Anaplerotic reactions	icit[c] -> glx[c] + succ[c]	0	1000	0
CV_2712 or CV_2763	IGPS	indole-3-glycerol-phosphate synthase	Tyrosine, Tryptophan, and Phenylalanine Metabolism	h[c] + 2cpr5p[c] -> co2[c] + h2o[c] + 3ig3p[c]	0	1000	0
CV_3027	LDH_D	D-lactate dehydrogenase	Pyruvate Metabolism	lac-D[c] + nad[c] <=> h[c] + nadh[c] + pyr[c]	-1000	1000	1
CV_3304	MALS	malate synthase	Anaplerotic reactions	accoa[c] + glx[c] + h2o[c] -> coa[c] + h[c] + mal-L[c]	0	1000	0
CV_3707	MALt2_2	Malate transport via proton symport (2 H)	Transport, Extracellular	2 h[e] + mal-L[e] -> 2 h[c] + mal-L[c]	0	1000	0
CV_1062	MDH	malate dehydrogenase	Citric Acid Cycle	mal-L[c] + nad[c] <=> h[c] + nadh[c] + oaa[c]	-1000	1000	1
Blocked	ME1	malic enzyme (NAD)	Anaplerotic reactions	mal-L[c] + nad[c] -> co2[c] + nadh[c] + pyr[c]	0	0	0
CV_0916	ME2	malic enzyme (NADP)	Anaplerotic reactions	mal-L[c] + nadp[c] -> co2[c] + nadph[c] + pyr[c]	0	1000	0
(CV_0941 or CV_0633) and (CV_0942 or CV_2755) and CV_0943 and CV_0944 and CV_0945 and CV_0946 and CV_0947 and CV_0948 and CV_0949 and CV_0950 and CV_0951 and CV_0952 and CV_0953 and CV_0954	NADH16	NADH dehydrogenase (ubiquinone-8 & 3 protons)	Oxidative Phosphorylation	4 h[c] + nadh[c] + q8[c] -> 3 h[e] + nad[c] + q8h2[c]	0	1000	0
(CV_0099 and CV_0101) or CV_0100	NADTRHD	NAD transhydrogenase	Oxidative Phosphorylation	nad[c] + nadph[c] -> nadh[c] + nadp[c]	0	1000	0
CV_4003	NH4t	ammonia reversible transport	Inorganic Ion Transport and Metabolism	nh4[e] <=> nh4[c]	-1000	1000	1
c0001	O2t	o2 transport (diffusion)	Transport, Extracellular	o2[e] <=> o2[c]	-1000	1000	1
	OAADC	oxaloacetate decarboxylase	Pyruvate Metabolism	h[c] + oaa[c] -> co2[c] + pyr[c]	0	1000
CV_0526 and CV_0527 and (CV_0582 or CV_1074 or CV_2037)	PDH	pyruvate dehydrogenase	Glycolysis/Gluconeogenesis	coa[c] + nad[c] + pyr[c] -> accoa[c] + co2[c] + nadh[c]	0	1000	0
CV_1745	PFK	phosphofructokinase	Glycolysis/Gluconeogenesis	atp[c] + f6p[c] -> adp[c] + fdp[c] + h[c]	0	1000	0
CV_1412	PFL	pyruvate formate lyase	Pyruvate Metabolism	coa[c] + pyr[c] -> accoa[c] + for[c]	0	1000	0
Blocked	PGCD	phosphoglycerate dehydrogenase	Glycine and Serine Metabolism	3pg[c] + nad[c] -> h[c] + nadh[c] + 3php[c]	0	0	0
CV_0149 or CV_2369	PGI	glucose-6-phosphate isomerase	Glycolysis/Gluconeogenesis	g6p[c] <=> f6p[c]	-1000	1000	1
CV_0189	PGK	phosphoglycerate kinase	Glycolysis/Gluconeogenesis	3pg[c] + atp[c] <=> 13dpg[c] + adp[c]	-1000	1000	1
CV_0146	PGL	6-phosphogluconolactonase	Pentose Phosphate Pathway	6pgl[c] + h2o[c] -> 6pgc[c] + h[c]	0	1000	0
CV_0492 or CV_3211 or CV_3352	PGM	phosphoglycerate mutase	Glycolysis/Gluconeogenesis	2pg[c] <=> 3pg[c]	-1000	1000	1
	PHEt2r	L-phenylalanine reversible transport via proton symport	Transport, Extracellular	h[e] + phe-L[e] <=> h[c] + phe-L[c]	-1000	1000	1
CV_2094 or (CV_0331 and CV_2382)	PHETA1	phenylalanine transaminase	Tyrosine, Tryptophan, and Phenylalanine Metabolism	akg[c] + phe-L[c] <=> glu-L[c] + phpyr[c]	-1000	1000	1
CV_0934	PIt2r	phosphate reversible transport via symport	Inorganic Ion Transport and Metabolism	h[e] + pi[e] <=> h[c] + pi[c]	-1000	1000	1
CV_3372 or CV_1262	PPA	inorganic diphosphatase	Anaplerotic reactions	h2o[c] + ppi[c] -> h[c] + 2 pi[c]	0	1000	0
CV_0055	PPC	phosphoenolpyruvate carboxylase	Anaplerotic reactions	co2[c] + h2o[c] + pep[c] -> h[c] + oaa[c] + pi[c]	0	1000	0
Blocked	PPCK	phosphoenolpyruvate carboxykinase	Anaplerotic reactions	atp[c] + oaa[c] -> adp[c] + co2[c] + pep[c]	0	0	0
CV_3407	PPND	prephenate dehydrogenase	Tyrosine, Tryptophan, and Phenylalanine Metabolism	nad[c] + pphn[c] -> co2[c] + nadh[c] + 34hpp[c]	0	1000	0
CV_2355	PPNDH	prephenate dehydratase	Tyrosine, Tryptophan, and Phenylalanine Metabolism	h[c] + pphn[c] -> co2[c] + h2o[c] + phpyr[c]	0	1000	0
CV_3709	PPS	phosphoenolpyruvate synthase	Glycolysis/Gluconeogenesis	atp[c] + h2o[c] + pyr[c] -> amp[c] + 2 h[c] + pep[c] + pi[c]	0	1000	0
CV_2712 or CV_2763	PRAIi	phosphoribosylanthranilate isomerase (irreversible)	Tyrosine, Tryptophan, and Phenylalanine Metabolism	pran[c] -> 2cpr5p[c]	0	1000	0
CV_4058	PRPPS	phosphoribosylpyrophosphate synthetase	Histidine Metabolism	atp[c] + r5p[c] <=> amp[c] + h[c] + prpp[c]	-1000	1000	1
CV_3048	PSCVT	3-phosphoshikimate 1-carboxyvinyltransferase	Tyrosine, Tryptophan, and Phenylalanine Metabolism	pep[c] + skm5p[c] <=> pi[c] + 3psme[c]	-1000	1000	1
CV_2301	PSERT	phosphoserine transaminase	Glycine and Serine Metabolism	glu-L[c] + 3php[c] -> akg[c] + pser-L[c]	0	1000	0
CV_3516	PSP_L	phosphoserine phosphatase (L-serine)	Glycine and Serine Metabolism	h2o[c] + pser-L[c] -> pi[c] + ser-L[c]	0	1000	0
CV_1530 or CV_3744	PTAr	phosphotransacetylase	Pyruvate Metabolism	accoa[c] + pi[c] <=> actp[c] + coa[c]	-1000	1000	1
CV_0249	PYK	pyruvate kinase	Glycolysis/Gluconeogenesis	adp[c] + h[c] + pep[c] -> atp[c] + pyr[c]	0	1000	0
	PYRt2r	pyruvate reversible transport via proton symport	Transport, Extracellular	h[e] + pyr[e] <=> h[c] + pyr[c]	-1000	1000	1
CV_2182	RPE	ribulose 5-phosphate 3-epimerase	Pentose Phosphate Pathway	ru5p-D[c] <=> xu5p-D[c]	-1000	1000	1
CV_1260	RPI	ribose-5-phosphate isomerase	Pentose Phosphate Pathway	r5p[c] <=> ru5p-D[c]	-1000	1000	1
vioA	rxnvio1	Violacein Biosynthesis Reaction 1	Violacein Biosynthesis	o2[c] + trp-L[c] -> h[c] + 2i3ip[c] + h2o2[c]	0	1000	0
	rxnvio10	Violacein Biosynthesis Reaction 10	Violacein Biosynthesis	h[c] + o2[c] + pdvnate[c] -> co2[c] + h2o[c] + prodvio[c]	0	1000	0
vioE	rxnvio2	Violacein Biosynthesis Reaction 2	Violacein Biosynthesis	2 2i3ip[c] -> co2[c] + nh4[c] + pdvnate[c]	0	1000	0
vioD	rxnvio3	Violacein Biosynthesis Reaction 3	Violacein Biosynthesis	h[c] + nadph[c] + o2[c] + pdvnate[c] -> h2o[c] + nadp[c] + pvnate[c]	0	1000	0
vioC	rxnvio4	Violacein Biosynthesis Reaction 4	Violacein Biosynthesis	h[c] + nadph[c] + o2[c] + pvnate[c] -> h2o[c] + nadp[c] + vnate[c]	0	1000	0
	rxnvio5	Violacein Biosynthesis Reaction 5	Violacein Biosynthesis	h[c] + o2[c] + vnate[c] -> co2[c] + h2o[c] + vio[c]	0	1000	0
vioB	rxnvio6	Violacein Biosynthesis Reaction 6	Violacein Biosynthesis	2 2i3ip[c] -> h[c] + nh4[c] + chpy[c]	0	1000	0
vioC	rxnvio7	Violacein Biosynthesis Reaction 7	Violacein Biosynthesis	h[c] + nadph[c] + o2[c] + pdvnate[c] -> h2o[c] + nadp[c] + dvnate[c]	0	1000	0
	rxnvio8	Violacein Biosynthesis Reaction 8	Violacein Biosynthesis	h[c] + o2[c] + dvnate[c] -> co2[c] + h2o[c] + dvio[c]	0	1000	0
	rxnvio9	Violacein Biosynthesis Reaction 9	Violacein Biosynthesis	h[c] + o2[c] + pvnate[c] -> co2[c] + h2o[c] + provio[c]	0	1000	0
CV_3587	SHK3Dr	shikimate dehydrogenase	Tyrosine, Tryptophan, and Phenylalanine Metabolism	h[c] + nadph[c] + 3dhsk[c] <=> nadp[c] + skm[c]	-1000	1000	1
CV_0828	SHKK	shikimate kinase	Tyrosine, Tryptophan, and Phenylalanine Metabolism	atp[c] + skm[c] -> adp[c] + h[c] + skm5p[c]	0	1000	0
CV_3707	SUCCt2_2	succinate transport via proton symport (2 H)	Transport, Extracellular	2 h[e] + succ[e] -> 2 h[c] + succ[c]	0	1000	0
	SUCCt3	succinate transport out via proton antiport	Transport, Extracellular	h[e] + succ[c] -> h[c] + succ[e]	0	1000	0
CV_1066 and CV_1065 and Cv_1067 and CV_1068	SUCDi	succinate dehydrogenase (irreversible)	Oxidative Phosphorylation	q8[c] + succ[c] -> fum[c] + q8h2[c]	0	1000	0
CV_1075 and CV_1076	SUCOAS	succinyl-CoA synthetase (ADP-forming)	Citric Acid Cycle	atp[c] + coa[c] + succ[c] <=> adp[c] + pi[c] + succoa[c]	-1000	1000	1
CV_0564 or CV_2247	TALA	transaldolase	Pentose Phosphate Pathway	g3p[c] + s7p[c] <=> e4p[c] + f6p[c]	-1000	1000	1
(CV_0099 and CV_0101)	THD2	NAD(P) transhydrogenase	Oxidative Phosphorylation	2 h[e] + nadh[c] + nadp[c] -> 2 h[c] + nad[c] + nadph[c]	0	1000	0
CV_0191	TKT1	transketolase	Pentose Phosphate Pathway	r5p[c] + xu5p-D[c] <=> g3p[c] + s7p[c]	-1000	1000	1
CV_0191	TKT2	transketolase	Pentose Phosphate Pathway	e4p[c] + xu5p-D[c] <=> f6p[c] + g3p[c]	-1000	1000	1
CV_0939	TPI	triose-phosphate isomerase	Glycolysis/Gluconeogenesis	dhap[c] <=> g3p[c]	-1000	1000	1
CV_1163	TRPAS2	Tryptophanase (L-tryptophan)	Tyrosine, Tryptophan, and Phenylalanine Metabolism	h2o[c] + trp-L[c] <=> nh4[c] + pyr[c] + indole[c]	-1000	1000	1
CV_2761 and CV_2762	TRPS1	tryptophan synthase (indoleglycerol phosphate)	Tyrosine, Tryptophan, and Phenylalanine Metabolism	3ig3p[c] + ser-L[c] -> g3p[c] + h2o[c] + trp-L[c]	0	1000	0
CV_2761 and CV_2762	TRPS2	tryptophan synthase (indole)	Transport, Extracellular	ser-L[c] + indole[c] -> h2o[c] + trp-L[c]	0	1000	0
CV_2761 and CV_2762	TRPS3	tryptophan synthase (indoleglycerol phosphate)	Tyrosine, Tryptophan, and Phenylalanine Metabolism	3ig3p[c] -> g3p[c] + indole[c]	0	1000	0
	TRPt2r	L-tryptophan reversible transport via proton symport	Transport, Extracellular	h[c] + trp-L[c] <=> h[e] + trp-L[e]	-1000	1000	1
	TYRt2r	L-tyrosine reversible transport via proton symport	Transport, Extracellular	h[e] + tyr-L[e] <=> h[c] + tyr-L[c]	-1000	1000	1
CV_0331 and CV_2382	TYRTA	tyrosine transaminase	Tyrosine, Tryptophan, and Phenylalanine Metabolism	akg[c] + tyr-L[c] <=> glu-L[c] + 34hpp[c]	-1000	1000	1
	Biomass			1.496 3pg[c] + 3.7478 accoa[c] + 59.81 atp[c] + 0.361 e4p[c] + 0.0709 f6p[c] + 0.129 g3p[c] + 0.205 g6p[c] + 0.2557 gln-L[c] + 4.9414 glu-L[c] + 59.81 h2o[c] + 3.547 nad[c] + 13.0279 nadph[c] + 1.7867 oaa[c] + 0.5191 pep[c] + 2.8328 pyr[c] + 0.8977 r5p[c] + 0.05684 trp-L[c] -> 59.81 adp[c] + 4.1182 akg[c] + 3.7478 coa[c] + 59.81 h[c] + 3.547 nadh[c] + 13.0279 nadp[c] + 59.81 pi[c]	0	1000	0

## Sheet: Model_mets
met	metNames	metFormula	met	KEGG ID
13dpg[c]	3-Phospho-D-glyceroyl phosphate	C3H4O10P2	13dpg	C00236
2pg[c]	D-Glycerate 2-phosphate	C3H4O7P	2pg	C00631
3pg[c]	3-Phospho-D-glycerate	C3H4O7P	3pg	C00197
6pgc[c]	6-Phospho-D-gluconate	C6H10O10P	6pgc	C00345
6pgl[c]	6-phospho-D-glucono-1,5-lactone	C6H9O9P	6pgl	C01236
ac[c]	Acetate	C2H3O2	ac	C00033
ac[e]	Acetate	C2H3O2	ac	C00033
acald[c]	Acetaldehyde	C2H4O	acald	C00084
acald[e]	Acetaldehyde	C2H4O	acald	C00084
accoa[c]	Acetyl-CoA	C23H34N7O17P3S	accoa	C00024
acon-C[c]	cis-Aconitate	C6H3O6	acon-C	C00417
actp[c]	Acetyl phosphate	C2H3O5P	actp	C00227
adp[c]	ADP	C10H12N5O10P2	adp	C00008
akg[c]	2-Oxoglutarate	C5H4O5	akg	C00026
akg[e]	2-Oxoglutarate	C5H4O5	akg	C00026
amp[c]	AMP	C10H12N5O7P	amp	C00020
atp[c]	ATP	C10H12N5O13P3	atp	C00002
cit[c]	Citrate	C6H5O7	cit	C00158
co2[c]	CO2	CO2	co2	C00011
co2[e]	CO2	CO2	co2	C00011
coa[c]	Coenzyme A	C21H32N7O16P3S	coa	C00010
dhap[c]	Dihydroxyacetone phosphate	C3H5O6P	dhap	C00111
e4p[c]	D-Erythrose 4-phosphate	C4H7O7P	e4p	C00279
etoh[c]	Ethanol	C2H6O	etoh	C00469
etoh[e]	Ethanol	C2H6O	etoh	C00469
f6p[c]	D-Fructose 6-phosphate	C6H11O9P	f6p	C00085
fdp[c]	D-Fructose 1,6-bisphosphate	C6H10O12P2	fdp	C00354
for[c]	Formate	CH1O2	for	C00058
for[e]	Formate	CH1O2	for	C00058
fru[e]	D-Fructose	C6H12O6	fru	C00095
fum[c]	Fumarate	C4H2O4	fum	C00122
fum[e]	Fumarate	C4H2O4	fum	C00122
g3p[c]	Glyceraldehyde 3-phosphate	C3H5O6P	g3p	C00118
g6p[c]	D-Glucose 6-phosphate	C6H11O9P	g6p	C00092
glc-D[e]	D-Glucose	C6H12O6	glc-D	C00031
gln-L[c]	L-Glutamine	C5H10N2O3	gln-L	C00064
gln-L[e]	L-Glutamine	C5H10N2O3	gln-L	C00064
glu-L[c]	L-Glutamate	C5H8NO4	glu-L	C00025
glu-L[e]	L-Glutamate	C5H8NO4	glu-L	C00025
glx[c]	Glyoxylate	C2H1O3	glx	C00048
h2o[c]	H2O	H2O	h2o	C00001
h2o[e]	H2O	H2O	h2o	C00001
h[c]	H+	H	h	C00080
h[e]	H+	H	h	C00080
icit[c]	Isocitrate	C6H5O7	icit	C00311
lac-D[c]	D-Lactate	C3H5O3	lac-D	C00256
lac-D[e]	D-Lactate	C3H5O3	lac-D	C00256
mal-L[c]	L-Malate	C4H4O5	mal-L	C00149
mal-L[e]	L-Malate	C4H4O5	mal-L	C00149
nad[c]	Nicotinamide adenine dinucleotide	C21H26N7O14P2	nad	C00003
nadh[c]	Nicotinamide adenine dinucleotide - reduced	C21H27N7O14P2	nadh	C00004
nadp[c]	Nicotinamide adenine dinucleotide phosphate	C21H25N7O17P3	nadp	C00006
nadph[c]	Nicotinamide adenine dinucleotide phosphate - reduced	C21H26N7O17P3	nadph	C00005
nh4[c]	Ammonium	H4N	nh4	C00014
nh4[e]	Ammonium	H4N	nh4	C00014
o2[c]	O2	O2	o2	C00007
o2[e]	O2	O2	o2	C00007
oaa[c]	Oxaloacetate	C4H2O5	oaa	C00036
pep[c]	Phosphoenolpyruvate	C3H2O6P	pep	C00074
pi[c]	Phosphate	HO4P	pi	C00009
pi[e]	Phosphate	HO4P	pi	C00009
pyr[c]	Pyruvate	C3H3O3	pyr	C00022
pyr[e]	Pyruvate	C3H3O3	pyr	C00022
q8[c]	Ubiquinone-8	C49H74O4	q8	C00399
q8h2[c]	Ubiquinol-8	C49H76O4	q8h2	C00390
r5p[c]	alpha-D-Ribose 5-phosphate	C5H9O8P	r5p	C00117
ru5p-D[c]	D-Ribulose 5-phosphate	C5H9O8P	ru5p-D	C00199
s7p[c]	Sedoheptulose 7-phosphate	C7H13O10P	s7p	C00281
succ[c]	Succinate	C4H4O4	succ	C00042
succ[e]	Succinate	C4H4O4	succ	C00042
succoa[c]	Succinyl-CoA	C25H35N7O19P3S	succoa	C00091
xu5p-D[c]	D-Xylulose 5-phosphate	C5H9O8P	xu5p-D	C00231
3dhq[c]	3-Dehydroquinate	C7H9O6	3dhq	C00944
3dhsk[c]	3-Dehydroshikimate	C7H7O5	3dhsk	C02637
skm[c]	Shikimate	C7H9O5	skm	C00493
3ig3p[c]	C'-(3-Indolyl)-glycerol 3-phosphate	C11H12NO6P	3ig3p	C03506
ser-L[c]	L-Serine	C3H7NO3	ser-L	C00065
trp-L[c]	L-Tryptophan	C11H12N2O2	trp-L	C00078
chor[c]	chorismate	C10H8O6	chor	C00251
pphn[c]	Prephenate	C10H8O6	pphn	C00254
anth[c]	Anthranilate	C7H6NO2	anth	C00108
prpp[c]	5-Phospho-alpha-D-ribose 1-diphosphate	C5H8O14P3	prpp	C00119
ppi[c]	Diphosphate	HO7P2	ppi	C00013
pran[c]	N-(5-Phospho-D-ribosyl)anthranilate	C12H13NO9P	pran	C04302
2cpr5p[c]	1-(2-Carboxyphenylamino)-1-deoxy-D-ribulose 5-phosphate	C12H13NO9P	2cpr5p	C01302
indole[c]	Indole	C8H7N	indole	C00463
2dda7p[c]	2-Dehydro-3-deoxy-D-arabino-heptonate 7-phosphate	C7H10O10P	2dda7p	C04691
skm5p[c]	Shikimate 5-phosphate	C7H8O8P	skm5p	C03175
phpyr[c]	Phenylpyruvate	C9H7O3	phpyr	C00166
phe-L[c]	L-Phenylalanine	C9H11NO2	phe-L	C00079
3psme[c]	5-O-(1-Carboxyvinyl)-3-phosphoshikimate	C10H9O10P	3psme	C01269
tyr-L[c]	L-Tyrosine	C9H11NO3	tyr-L	C00082
34hpp[c]	3-(4-Hydroxyphenyl)pyruvate	C9H7O4	34hpp	C01179
trp-L[e]	L-Tryptophan	C11H12N2O2	trp-L	C00078
phe-L[e]	L-Phenylalanine	C9H11NO2	phe-L	C00079
tyr-L[e]	L-Tyrosine	C9H11NO3	tyr-L	C00082
3php[c]	3-Phosphohydroxypyruvate	C3H2O7P	3php	C03232
pser-L[c]	O-Phospho-L-serine	C3H6NO6P	pser-L	C01005
glc-D[c]	D-Glucose	C6H12O6	glc-D	C00031
2i3ip[c]	2-imino-3-(indol-3-yl)propanoate	C11H9N2O2	2i3ip
h2o2[c]	h2o2	H2O2	h2o2	C00027
pdvnate[c]	protodeoxyviolaceinate	C21H14N3O2	pdvnate
pvnate[c]	protoviolaceinate	C21H14N3O3	pvnate
vnate[c]	violaceinate	C21H14N3O4	vnate
vio[c]	violacein	C20H13N3O3	vio
chpy[c]	chromopyrrolate	C22H13N3O4	chpy
dvnate[c]	deoxyviolaceinate	C21H14N3O3	dvnate
dvio[c]	deoxyviolacein	C20H13N3O2	dvio
provio[c]	proviolacein	C20H13N3O2	provio
prodvio[c]	prodeoxyviolacein	C20H13N3O	prodvio
vnate[e]	violaceinate	C21H14N3O4	vnate
vio[e]	violacein	C20H13N3O3	vio
pvnate[e]	protoviolaceinate	C21H14N3O3	pvnate
provio[e]	proviolacein	C20H13N3O2	provio
pdvnate[e]	protodeoxyviolaceinate	C21H14N3O2	pdvnate
dvnate[e]	deoxyviolaceinate	C21H14N3O3	dvnate
dvio[e]	deoxyviolacein	C20H13N3O2	dvio
chpy[e]	chromopyrrolate	C22H13N3O4	chpy
2i3ip[e]	2-imino-3-(indol-3-yl)propanoate	C11H9N2O2	2i3ip
prodvio[e]	prodeoxyviolacein	C20H13N3O	prodvio
2ddg6p[c]	2-Dehydro-3-deoxy-D-gluconate 6-phosphate	C6H8O9P	2ddg6p

## Sheet: Objective Function
Definition of objective functions
Objective	Abbreviation	Equation of objective function	Note
Maximisation of biomass	Biomass	1.496 3pg[c] + 3.7478 accoa[c] + 59.81 atp[c] + 0.361 e4p[c] + 0.0709 f6p[c] + 0.129 g3p[c] + 0.205 g6p[c] + 0.2557 gln-L[c] + 4.9414 glu-L[c] + 59.81 h2o[c] + 3.547 nad[c] + 13.0279 nadph[c] + 1.7867 oaa[c] + 0.5191 pep[c] + 2.8328 pyr[c] + 0.8977 r5p[c] + 0.05684 trp-L[c] -> 59.81 adp[c] + 4.1182 akg[c] + 3.7478 coa[c] + 59.81 h[c] + 3.547 nadh[c] + 13.0279 nadp[c] + 59.81 pi[c]	Note 1
Maximization of NADPH demand	nadphDmd	nadph[c] -> h[c] + nadp[c]	Note 2
Maximization of NADH demand	nadhDmd	nadh[c] -> h[c] + nad[c]
Maximization of ATP demand	atpDmd	atp[c] -> adp[c] + pi[c]
Maximization of metabolic demand of Glucose-6-phosphate	DM_g6p[c]	g6p[c] ->
Maximization of metabolic demand of Fructose-6-phosphate	DM_f6p[c]	f6p[c] ->
Maximization of metabolic demand of Ribose 5-phosphate	DM_r5p[c]	r5p[c] ->
Maximization of metabolic demand of Erythrose-4-phosphate	DM_e4p[c]	e4p[c] ->
Maximization of metabolic demand of Glyceraldehyde-3-phosphate	DM_g3p[c]	g3p[c] ->
Maximization of metabolic demand of 3 - Phosphoglycerate	DM_3pg[c]	3pg[c] ->
Maximization of metabolic demand of Phosphoenolpyruvate	DM_pep[c]	pep[c] ->
Maximization of metabolic demand of Pyruvate	DM_pyr[c]	pyr[c] ->
Maximization of metabolic demand of Acetyl CoA	accoaDmd	accoa[c] + h2o[c] -> ac[c] + coa[c] + h[c]
Maximization of metabolic demand of Alphaketoglutarate	DM_akg[c]	akg[c] ->
Maximization of metabolic demand of Succinyl CoA	succoaDmd	h2o[c] + succoa[c] -> coa[c] + h[c] + succ[c]
Maximization of metabolic demand of Oxaloacetate	DM_oaa[c]	oaa[c] ->
Maximization of metabolic demand of Violacein	DM_vio[c]	vio[c] ->
Maximization of metabolic demand of Tryptophan	DM_trp-L[c]	trp-L[c] ->
Maximization of Pseudoreaction of NADH oxidase	NADHox	2 h[c] + 2 nadh[c] + o2[c] -> 2 h2o[c] + 2 nad[c]	Note 3
Maximization of Pseudoreaction of NADPH oxidase	NADPHox	2 h[c] + 2 nadph[c] + o2[c] -> 2 h2o[c] + 2 nadp[c]
Note 1
For most of the FBA and FVA simulations same Biomass equation was used for all three strains.
The equation was adapted from E. coli core model and modeified for C. violaceum
Note 2
These Objective functions were used for calculating Scaled shadow prices and Logarithmic sensitivity coefficients of the Biomass precursors and Violacein
Note 3
A pseudoreaction for NADH oxidase and NADPH oxidase were used in order to confirm the changes in the redox state of the Resistant population of C. violaceum (ChlR and StrpR)
Reference: Titov D V, Cracan V, Goodman RP, et al. Complementation of mitochondrial electron transport chain by manipulation of the NAD + /NADH ratio. Science. 2016;352:231–235.

## Sheet: Constraints
Modelling constraints from experimental data for the three different conditions
Note that experimental contraints were used for all Simulations unless mentioned otherwise
Constraints used for determining growth independent energy maintenance flux (ATPM)
Bounds	lb	ub	b	lb	Biomass
Rxn Name	EX_vio(e): vio[e] <=>		EX_glc(e): glc[e]<=>	EX_o2(e): o2[e] <=>	Molar yield
WT	0.0654	0.179	-1	open	0.0312
ChlrR	0.0219	0.28	-1	open	0.0314
StrpR	0.027	0.181	-1	open	0.0504
Experimental Constraints used for differentiating wild type and resistant strains. Oxygen was constrained in order to obtain the Molar yield for resistant strains at the experimental conditions
Bounds	b	b	b	lb
Rxn Name	EX_vio(e): vio[e] <=>	EX_glc(e): glc[e]<=>	ATPM: atp[c] + h2o[c] -> adp[c] + h[c] + pi[c]	EX_o2(e): o2[e] <=>
WT	1.49	-9.99	6.24	open
ChlrR	0.673	-10.53	9.74	-11.24
StrpR	0.702	-12.78	5.69	-18.77
Other Constraints (Exchanges)	lb	ub
EX_ac(e)	0	1000
EX_acald(e)	0	1000
EX_akg(e)	0	1000
EX_co2(e)	-1000	1000
EX_etoh(e)	0	1000
EX_for(e)	0	1000
EX_fru(e)	0	1000
EX_fum(e)	0	1000
EX_gln-L(e)	0	1000
EX_glu-L(e)	0	1000
EX_h2o(e)	-1000	1000
EX_h(e)	-1000	1000
EX_lac-D(e)	0	1000
EX_mal-L(e)	0	1000
EX_nh4(e)	-1000	1000
EX_pi(e)	-1000	1000
EX_pyr(e)	0	1000
EX_succ(e)	0	1000
EX_trp(e)	0	1000
EX_phe(e)	0	1000
EX_tyr(e)	0	1000
EX_vnate(e)	0	1000
EX_pvnate(e)	0	1000
EX_provio(e)	0	1000
EX_pdvnate(e)	0	1000
EX_dvnate(e)	0	1000
EX_dvio(e)	0	1000
EX_chpy(e)	0	1000
EX_2i3ip(e)	0	1000
EX_prodvio(e)	0	1000

## Sheet: BIOLOG Data
Metabolic capability of 10 C and N substrates and compared with BiologTM legacy data used in this study
Substrate	Lima-Bittencourt et al. 2010	Young et al. 2008	Martin et al. 2007	In-silico
Sucrose	+		+	+
D-fructose	+
D-glucose	+
D,L-Lactic acid	+			-
Citric acid	-	-	+	-
Succinic Acid	+			+
L-glutamic acid	+			+
Formic acid	-			-
G6P	-			-
Note: Although this is a small subset, we have tested the genome scale model that is currently being reconstructed (data not shown) is able to predict 47 carbon source utilization with 91.5% accuracy. The genome scale model is being tested further and will form a part of another future communication, mainly focusing on growth optimality of the pathogen in multiple environments. Also the reference…
References:
[1]	Lima-Bittencourt CI, Costa PS, Hollatz C, et al. Comparative biogeography of Chromobacterium from the neotropics. Antonie van Leeuwenhoek, Int. J. Gen. Mol. Microbiol. 2011;99:355–370.
[2]	Young C-C, Arun a B, Lai W-A, et al. Chromobacterium aquaticum sp. nov., isolated from spring water samples. Int. J. Syst. Evol. Microbiol. 2008;58:877–880.
[3]	Martin P a W, Gundersen-Rindal D, Blackburn M, et al. Chromobacterium subtsugae sp. nov., a betaproteobacterium toxic to Colorado potato beetle and other insect pests. Int. J. Syst. Evol. Microbiol. 2007;57:993–999.

## Sheet: FVA_exp
Model Details				Constraints							WT				ChlR							WT				StrpR
Rxn	Rxn Name	Rxn Formula	Subsystem	WT_lb	WT_ub	ChlR_lb	ChR_ub	StrpR_lb	StrpR_ub		MinFlux	MaxFlux	span	WT.fva-Cat	MinFlux	MaxFlux	span	ChlR.fva-Cat	FluxFold	SPanFold		MinFlux	MaxFlux	span	WT.fva-Cat	MinFlux	MaxFlux	span	StrpR.fva-Cat	FluxFold	SPanFold
ACALD	acetaldehyde dehydrogenase (acetylating)	acald[c] + coa[c] + nad[c] <=> accoa[c] + h[c] + nadh[c]	Pyruvate Metabolism	-1000	1000	-1000	1000	-1000	1000		-2.3172e-05	0	2.3172e-05	7	-9.85444e-05	0	9.85444e-05	7	4.25274	4.25274		-2.3172e-05	0	2.3172e-05	7	-3.62748e-05	0	3.62748e-05	7	1.56546	1.56546
ACALDt	acetaldehyde reversible transport	acald[e] <=> acald[c]	Transport, Extracellular	-1000	1000	-1000	1000	-1000	1000		-2.3172e-05	0	2.3172e-05	7	-3.28481e-05	0	3.28481e-05	7	1.41758	1.41758		-2.3172e-05	0	2.3172e-05	7	-2.98734e-05	0	2.98734e-05	7	1.2892	1.2892
ACKr	acetate kinase	ac[c] + atp[c] <=> actp[c] + adp[c]	Pyruvate Metabolism	-1000	1000	-1000	1000	-1000	1000		-3.41482e-05	0	3.41482e-05	7	-10.6375	-10.6374	9.85444e-05	4	311510	2.88578		-3.41482e-05	0	3.41482e-05	7	-7.65829	-7.65823	6.10945e-05	4	224266	1.7891
ACONTa	aconitase (half-reaction A, Citrate hydro-lyase)	cit[c] <=> acon-C[c] + h2o[c]	Citric Acid Cycle	-1000	1000	-1000	1000	-1000	1000		4.75514	4.75518	3.41482e-05	1	0.352398	0.352418	1.97089e-05	1	0.0741124	0.577157		4.75514	4.75518	3.41482e-05	1	3.05202	3.05205	3.20746e-05	1	0.641838	0.939276
ACONTb	aconitase (half-reaction B, Isocitrate hydro-lyase)	acon-C[c] + h2o[c] <=> icit[c]	Citric Acid Cycle	-1000	1000	-1000	1000	-1000	1000		4.75514	4.75518	3.41482e-05	1	0.352398	0.352418	1.97089e-05	1	0.0741124	0.577157		4.75514	4.75518	3.41482e-05	1	3.05202	3.05205	3.20746e-05	1	0.641838	0.939276
ACt2r	acetate reversible transport via proton symport	ac[e] + h[e] <=> ac[c] + h[c]	Transport, Extracellular	-1000	1000	-1000	1000	-1000	1000		-3.41482e-05	0	3.41482e-05	7	-10.6375	-10.6374	9.85444e-05	4	311510	2.88578		-3.41482e-05	0	3.41482e-05	7	-7.65829	-7.65823	6.10945e-05	4	224266	1.7891
ADK1	adenylate kinase	amp[c] + atp[c] <=> 2 adp[c]	Oxidative Phosphorylation	-1000	1000	-1000	1000	-1000	1000		2.99309	2.99331	0.000216272	1	1.36457	1.36459	2.46361e-05	1	0.45588	0.113913		2.99309	2.99331	0.000216272	1	1.44058	1.44061	3.17405e-05	1	0.481278	0.146762
AKGDH	2-Oxogluterate dehydrogenase	akg[c] + coa[c] + nad[c] -> co2[c] + nadh[c] + succoa[c]	Citric Acid Cycle	0	1000	0	1000	0	1000		4.506	4.50665	0.000648816	1	0	1.97089e-05	1.97089e-05	7	4.37328e-06	0.0303767		4.506	4.50665	0.000648816	1	2.35759	2.35768	8.88733e-05	1	0.523154	0.136978
AKGt2r	2-oxoglutarate reversible transport via symport	akg[e] + h[e] <=> akg[c] + h[c]	Transport, Extracellular	-1000	1000	-1000	1000	-1000	1000		-1.29763e-05	0	1.29763e-05	7	-8.95858e-06	0	8.95858e-06	7	0.690379	0.690379		-1.29763e-05	0	1.29763e-05	7	-1.1542e-05	0	1.1542e-05	7	0.889466	0.889466
ALCD2x	alcohol dehydrogenase (ethanol)	etoh[c] + nad[c] <=> acald[c] + h[c] + nadh[c]	Pyruvate Metabolism	-1000	1000	-1000	1000	-1000	1000		-2.02755e-05	0	2.02755e-05	7	-9.85444e-05	0	9.85444e-05	7	4.86027	4.86027		-2.02755e-05	0	2.02755e-05	7	-3.62748e-05	0	3.62748e-05	7	1.7891	1.7891
ATPM	ATP maintenance requirement	atp[c] + h2o[c] -> adp[c] + h[c] + pi[c]	Oxidative Phosphorylation	6.24	6.24	9.74	9.74	5.69	5.69		6.24	6.24	0	1	9.74	9.74	0	1	1.5609	#DIV/0!		6.24	6.24	0	1	5.69	5.69	0	1	0.911859	#DIV/0!
ATPS4r	ATP synthase (four protons for one ATP)	adp[c] + 4 h[e] + pi[c] <=> atp[c] + h2o[c] + 3 h[c]	Oxidative Phosphorylation	-1000	1000	-1000	1000	-1000	1000		24.6471	24.6474	0.000216272	1	12.9485	12.9486	9.85444e-05	1	0.525354	0.45565		24.6471	24.6474	0.000216272	1	27.6603	27.6604	6.3481e-05	1	1.12225	0.293524
CO2t	CO2 transporter via diffusion	co2[e] <=> co2[c]	Transport, Extracellular	-1000	1000	-1000	1000	-1000	1000		-20.1933	-20.1932	0.000108136	4	-8.83298	-8.83274	0.000236507	4	0.437421	2.18712		-20.1933	-20.1932	0.000108136	4	-19.5324	-19.5323	8.70596e-05	4	0.96727	0.805094
CS	citrate synthase	accoa[c] + h2o[c] + oaa[c] -> cit[c] + coa[c] + h[c]	Citric Acid Cycle	0	1000	0	1000	0	1000		4.75514	4.75518	3.41482e-05	1	0.352398	0.352418	1.97089e-05	1	0.0741124	0.577157		4.75514	4.75518	3.41482e-05	1	3.05202	3.05205	3.20746e-05	1	0.641838	0.939276
CYTBD	cytochrome oxidase bd (ubiquinol-8: 2 protons)	2 h[c] + 0.5 o2[c] + q8h2[c] -> h2o[c] + 2 h[e] + q8[c]	Oxidative Phosphorylation	0	1000	0	1000	0	1000		27.9208	27.9209	0.000136593	1	17.016	17.016	1.64241e-05	1	0.609435	0.120241		27.9208	27.9209	0.000136593	1	31.924	31.924	2.67288e-05	1	1.14337	0.195682
D-LACt2	D-lactate transport via proton symport	h[e] + lac-D[e] <=> h[c] + lac-D[c]	Transport, Extracellular	-1000	1000	-1000	1000	-1000	1000		-1.96611e-05	0	1.96611e-05	7	-4.92722e-05	0	4.92722e-05	7	2.50608	2.50608		-1.96611e-05	0	1.96611e-05	7	-2.82138e-05	0	2.82138e-05	7	1.435	1.435
ENO	enolase	2pg[c] <=> h2o[c] + pep[c]	Glycolysis/Gluconeogenesis	-1000	1000	-1000	1000	-1000	1000		13.0367	13.0369	0.000216272	1	16.9739	16.974	4.92722e-05	1	1.302	0.227825		13.0367	13.0369	0.000216272	1	20.0051	20.0051	6.3481e-05	1	1.5345	0.293524
ETOHt2r	ethanol reversible transport via proton symport	etoh[e] + h[e] <=> etoh[c] + h[c]	Transport, Extracellular	-1000	1000	-1000	1000	-1000	1000		-2.02755e-05	0	2.02755e-05	7	-9.85444e-05	0	9.85444e-05	7	4.86027	4.86027		-2.02755e-05	0	2.02755e-05	7	-3.62748e-05	0	3.62748e-05	7	1.7891	1.7891
EX_ac(e)	Acetate exchange	ac[e] <=>	Exchange	0	1000	0	1000	0	1000		0	3.41482e-05	3.41482e-05	7	10.6374	10.6375	9.85444e-05	1	311510	2.88578		0	3.41482e-05	3.41482e-05	7	7.65823	7.65829	6.10945e-05	1	224266	1.7891
EX_acald(e)	Acetaldehyde exchange	acald[e] <=>	Exchange	0	1000	0	1000	0	1000		0	2.3172e-05	2.3172e-05	7	0	3.28481e-05	3.28481e-05	7	1.41758	1.41758		0	2.3172e-05	2.3172e-05	7	0	2.98734e-05	2.98734e-05	7	1.2892	1.2892
EX_akg(e)	2-Oxoglutarate exchange	akg[e] <=>	Exchange	0	1000	0	1000	0	1000		0	1.29763e-05	1.29763e-05	7	0	8.95858e-06	8.95858e-06	7	0.690379	0.690379		0	1.29763e-05	1.29763e-05	7	0	1.1542e-05	1.1542e-05	7	0.889466	0.889466
EX_co2(e)	CO2 exchange	co2[e] <=>	Exchange	-1000	1000	-1000	1000	-1000	1000		20.1932	20.1933	0.000108136	1	8.83274	8.83298	0.000236507	1	0.437421	2.18712		20.1932	20.1933	0.000108136	1	19.5323	19.5324	8.70596e-05	1	0.96727	0.805094
EX_etoh(e)	Ethanol exchange	etoh[e] <=>	Exchange	0	1000	0	1000	0	1000		0	2.02755e-05	2.02755e-05	7	0	9.85444e-05	9.85444e-05	7	4.86027	4.86027		0	2.02755e-05	2.02755e-05	7	0	3.62748e-05	3.62748e-05	7	1.7891	1.7891
EX_for(e)	Formate exchange	for[e] <=>	Exchange	0	1000	0	1000	0	1000		0	0.000108136	0.000108136	7	5.50803	5.5083	0.000275924	1	50938.7	2.55164		0	0.000108136	0.000108136	7	0	0.00010157	0.00010157	7	0.939276	0.939276
EX_fru(e)	D-Fructose exchange	fru[e] <=>	Exchange	0	1000	0	1000	0	1000		0	0	0	9	0	0	0	9	#DIV/0!	#DIV/0!		0	0	0	9	0	0	0	9	#DIV/0!	#DIV/0!
EX_fum(e)	Fumarate exchange	fum[e] <=>	Exchange	0	1000	0	1000	0	1000		0	0	0	9	0	0	0	9	#DIV/0!	#DIV/0!		0	0	0	9	0	0	0	9	#DIV/0!	#DIV/0!
EX_glc(e)	D-Glucose exchange	<=> glc-D[e]	Exchange	-9.99	-9.99	-10.53	-10.53	-12.78	-12.78		-9.99	-9.99	0	4	-10.53	-10.53	0	4	1.05405	#DIV/0!		-9.99	-9.99	0	4	-12.78	-12.78	0	4	1.27928	#DIV/0!
EX_gln-L(e)	L-Glutamine exchange	gln-L[e] <=>	Exchange	0	1000	0	1000	0	1000		0	0	0	9	0	0	0	9	#DIV/0!	#DIV/0!		0	0	0	9	0	0	0	9	#DIV/0!	#DIV/0!
EX_glu-L(e)	L-Glutamate exchange	glu-L[e] <=>	Exchange	0	1000	0	1000	0	1000		0	1.13827e-05	1.13827e-05	7	0	8.21203e-06	8.21203e-06	7	0.721446	0.721446		0	1.13827e-05	1.13827e-05	7	0	9.58203e-06	9.58203e-06	7	0.841804	0.841804
EX_h2o(e)	H2O exchange	h2o[e] <=>	Exchange	-1000	1000	-1000	1000	-1000	1000		47.3059	47.306	0.000108136	1	22.8015	22.8017	0.000137962	1	0.482004	1.27582		47.3059	47.306	0.000108136	1	36.4472	36.4473	6.98011e-05	1	0.770457	0.645494
EX_h(e)	H+ exchange	h[e] <=>	Exchange	-1000	1000	-1000	1000	-1000	1000		12.097	12.0971	0.000108136	1	26.0997	26.1001	0.00035476	1	2.15754	3.28068		12.097	12.0971	0.000108136	1	24.152	24.1521	0.000130589	1	1.99652	1.20764
EX_lac-D(e)	D-lactate exchange	lac-D[e] <=>	Exchange	0	1000	0	1000	0	1000		0	1.96611e-05	1.96611e-05	7	0	4.92722e-05	4.92722e-05	7	2.50608	2.50608		0	1.96611e-05	1.96611e-05	7	0	2.82138e-05	2.82138e-05	7	1.435	1.435
EX_mal-L(e)	L-Malate exchange	mal-L[e] <=>	Exchange	0	1000	0	1000	0	1000		0	0	0	9	0	0	0	9	#DIV/0!	#DIV/0!		0	0	0	9	0	0	0	9	#DIV/0!	#DIV/0!
EX_nh4(e)	Ammonia exchange	nh4[e] <=>	Exchange	-1000	1000	-1000	1000	-1000	1000		-5.75225	-5.75224	1.13827e-05	4	-3.83717	-3.83716	8.21203e-06	4	0.667073	0.721446		-5.75225	-5.75224	1.13827e-05	4	-5.68859	-5.68858	9.58203e-06	4	0.988933	0.841804
EX_o2(e)	O2 exchange	o2[e] <=>	Exchange	-1000	0	-11.2	1	-18.77	0		-19.9205	-19.9204	6.82964e-05	4	-11.2	-11.2	8.21203e-06	4	0.562236	0.120241		-19.9205	-19.9204	6.82964e-05	4	-18.77	-18.77	1.33644e-05	4	0.942247	0.195682
EX_pi(e)	Phosphate exchange	pi[e] <=>	Exchange	-1000	1000	-1000	1000	-1000	1000		-0.847391	-0.847389	2.85819e-06	4	-1.20156	-1.20156	9.74362e-07	4	1.41796	0.340902		-0.847391	-0.847389	2.85819e-06	4	-2.36761	-2.36761	1.15084e-06	4	2.794	0.402647
EX_pyr(e)	Pyruvate exchange	pyr[e] <=>	Exchange	0	1000	0	1000	0	1000		0	2.3172e-05	2.3172e-05	7	0	3.28481e-05	3.28481e-05	7	1.41758	1.41758		0	2.3172e-05	2.3172e-05	7	0	2.98734e-05	2.98734e-05	7	1.2892	1.2892
EX_succ(e)	Succinate exchange	succ[e] <=>	Exchange	0	1000	0	1000	0	1000		0	1.50887e-05	1.50887e-05	7	0	1.97089e-05	1.97089e-05	7	1.3062	1.3062		0	1.50887e-05	1.50887e-05	7	0	1.45099e-05	1.45099e-05	7	0.96164	0.96164
FBA	fructose-bisphosphate aldolase	fdp[c] <=> dhap[c] + g3p[c]	Glycolysis/Gluconeogenesis	-1000	1000	-1000	1000	-1000	1000		6.76756	6.76778	0.000216272	1	8.84049	8.84054	4.92722e-05	1	1.30627	0.227825		6.76756	6.76778	0.000216272	1	10.6992	10.6992	6.3481e-05	1	1.58091	0.293524
FBP	fructose-bisphosphatase	fdp[c] + h2o[c] -> f6p[c] + pi[c]	Glycolysis/Gluconeogenesis	0	1000	0	1000	0	1000		0	0.000162204	0.000162204	7	0	2.46361e-05	2.46361e-05	7	0.151883	0.151883		0	0.000162204	0.000162204	7	0	3.17405e-05	3.17405e-05	7	0.195682	0.195682
FORt2	formate transport in via proton symport	for[e] + h[e] -> for[c] + h[c]	Transport, Extracellular	0	1000	0	1000	0	1000		0	0.000648816	0.000648816	7	0	9.85444e-05	9.85444e-05	7	0.151883	0.151883		0	0.000648816	0.000648816	7	0	0.000126962	0.000126962	7	0.195682	0.195682
FORti	formate transport via diffusion	for[c] -> for[e]	Transport, Extracellular	0	1000	0	1000	0	1000		0	0.000648816	0.000648816	7	5.50803	5.50832	0.000295633	1	8489.81	0.45565		0	0.000648816	0.000648816	7	0	0.000126962	0.000126962	7	0.195682	0.195682
FRD7	fumarate reductase	fum[c] + q8h2[c] -> q8[c] + succ[c]	Oxidative Phosphorylation	0	1000	0	1000	0	1000		0	995.493	995.493	3	0	1000	1000	3	1.00453	1.00453		0	995.493	995.493	3	0	997.642	997.642	3	1.00216	1.00216
FRUpts2	Fructose transport via PEP:Pyr PTS (f6p generating)	fru[e] + pep[c] -> f6p[c] + pyr[c]	Transport, Extracellular	0	1000	0	1000	0	1000		0	0	0	9	0	0	0	9	#DIV/0!	#DIV/0!		0	0	0	9	0	0	0	9	#DIV/0!	#DIV/0!
FUM	fumarase	fum[c] + h2o[c] <=> mal-L[c]	Citric Acid Cycle	-1000	1000	-1000	1000	-1000	1000		4.50662	4.50665	3.41482e-05	1	-1.97089e-05	1.97089e-05	3.94178e-05	4	4.37328e-06	1.15431		4.50662	4.50665	3.41482e-05	1	2.35764	2.35768	3.20746e-05	1	0.523154	0.939276
FUMt2_2	Fumarate transport via proton symport (2 H)	fum[e] + 2 h[e] -> fum[c] + 2 h[c]	Transport, Extracellular	0	1000	0	1000	0	1000		0	0	0	9	0	0	0	9	#DIV/0!	#DIV/0!		0	0	0	9	0	0	0	9	#DIV/0!	#DIV/0!
G6PDH2r	glucose 6-phosphate dehydrogenase	g6p[c] + nadp[c] <=> 6pgl[c] + h[c] + nadph[c]	Pentose Phosphate Pathway	-1000	1000	-1000	1000	-1000	1000		0	0.000216272	0.000216272	7	0	4.92722e-05	4.92722e-05	7	0.227825	0.227825		0	0.000216272	0.000216272	7	0	6.3481e-05	6.3481e-05	7	0.293524	0.293524
GAPD	glyceraldehyde-3-phosphate dehydrogenase	g3p[c] + nad[c] + pi[c] <=> 13dpg[c] + h[c] + nadh[c]	Glycolysis/Gluconeogenesis	-1000	1000	-1000	1000	-1000	1000		13.3813	13.3815	0.000216272	1	17.4625	17.4626	4.92722e-05	1	1.30498	0.227825		13.3813	13.3815	0.000216272	1	20.9679	20.968	6.3481e-05	1	1.56694	0.293524
GLCpts	D-glucose transport via PEP:Pyr PTS	glc-D[e] + pep[c] -> g6p[c] + pyr[c]	Transport, Extracellular	0	1000	0	1000	0	1000		6.27037	6.27167	0.00129763	1	10.5299	10.53	9.85444e-05	1	1.67898	0.0759417		6.27037	6.27167	0.00129763	1	12.7799	12.78	0.000126962	1	2.03774	0.0978412
GLNS	glutamine synthetase	atp[c] + glu-L[c] + nh4[c] -> adp[c] + gln-L[c] + h[c] + pi[c]	Glutamate Metabolism	0	1000	0	1000	0	1000		3.05199	3.05216	0.000162204	1	1.44808	1.44811	2.46361e-05	1	0.474454	0.151883		3.05199	3.05216	0.000162204	1	1.60515	1.60518	3.17405e-05	1	0.525918	0.195682
GLNabc	L-glutamine transport via ABC system	atp[c] + gln-L[e] + h2o[c] -> adp[c] + gln-L[c] + h[c] + pi[c]	Transport, Extracellular	0	1000	0	1000	0	1000		0	0	0	9	0	0	0	9	#DIV/0!	#DIV/0!		0	0	0	9	0	0	0	9	#DIV/0!	#DIV/0!
GLUDy	glutamate dehydrogenase (NADP)	glu-L[c] + h2o[c] + nadp[c] <=> akg[c] + h[c] + nadph[c] + nh4[c]	Glutamate Metabolism	-1000	1000	-1000	1000	-1000	1000		-1.19716	-1.19699	0.000173587	4	-1.69752	-1.69749	3.28481e-05	4	1.41795	0.189232		-1.19716	-1.19699	0.000173587	4	-3.34486	-3.34482	4.13225e-05	4	2.79399	0.238051
GLUN	glutaminase	gln-L[c] + h2o[c] -> glu-L[c] + nh4[c]	Glutamate Metabolism	0	1000	0	1000	0	1000		0	0.000162204	0.000162204	7	0	2.46361e-05	2.46361e-05	7	0.151883	0.151883		0	0.000162204	0.000162204	7	0	3.17405e-05	3.17405e-05	7	0.195682	0.195682
GLUSy	glutamate synthase (NADPH)	akg[c] + gln-L[c] + h[c] + nadph[c] -> 2 glu-L[c] + nadp[c]	Glutamate Metabolism	0	1000	0	1000	0	1000		0	0.000162204	0.000162204	7	0	2.46361e-05	2.46361e-05	7	0.151883	0.151883		0	0.000162204	0.000162204	7	0	3.17405e-05	3.17405e-05	7	0.195682	0.195682
GLUt2r	L-glutamate transport via proton symport, reversible	glu-L[e] + h[e] <=> glu-L[c] + h[c]	Transport, Extracellular	-1000	1000	-1000	1000	-1000	1000		-1.13827e-05	0	1.13827e-05	7	-8.21203e-06	0	8.21203e-06	7	0.721446	0.721446		-1.13827e-05	0	1.13827e-05	7	-9.58203e-06	0	9.58203e-06	7	0.841804	0.841804
GND	phosphogluconate dehydrogenase	6pgc[c] + nadp[c] -> co2[c] + nadph[c] + ru5p-D[c]	Pentose Phosphate Pathway	0	0	0	0	0	0		0	0	0	9	0	0	0	9	#DIV/0!	#DIV/0!		0	0	0	9	0	0	0	9	#DIV/0!	#DIV/0!
H2Ot	H2O transport via diffusion	h2o[e] <=> h2o[c]	Transport, Extracellular	-1000	1000	-1000	1000	-1000	1000		-47.306	-47.3059	0.000108136	4	-22.8017	-22.8015	0.000137962	4	0.482004	1.27582		-47.306	-47.3059	0.000108136	4	-36.4473	-36.4472	6.98011e-05	4	0.770457	0.645494
ICDHyr	isocitrate dehydrogenase (NADP)	icit[c] + nadp[c] <=> akg[c] + co2[c] + nadph[c]	Citric Acid Cycle	-1000	1000	-1000	1000	-1000	1000		4.75453	4.75518	0.000648816	1	0.352398	0.352418	1.97089e-05	1	0.0741124	0.0303767		4.75453	4.75518	0.000648816	1	3.05197	3.05205	8.88733e-05	1	0.641838	0.136978
ICL	Isocitrate lyase	icit[c] -> glx[c] + succ[c]	Anaplerotic reactions	0	1000	0	1000	0	1000		0	0.000648816	0.000648816	7	0	1.40778e-05	1.40778e-05	7	0.0216976	0.0216976		0	0.000648816	0.000648816	7	0	6.3481e-05	6.3481e-05	7	0.0978412	0.0978412
LDH_D	D-lactate dehydrogenase	lac-D[c] + nad[c] <=> h[c] + nadh[c] + pyr[c]	Pyruvate Metabolism	-1000	1000	-1000	1000	-1000	1000		-1.96611e-05	0	1.96611e-05	7	-4.92722e-05	0	4.92722e-05	7	2.50608	2.50608		-1.96611e-05	0	1.96611e-05	7	-2.82138e-05	0	2.82138e-05	7	1.435	1.435
MALS	malate synthase	accoa[c] + glx[c] + h2o[c] -> coa[c] + h[c] + mal-L[c]	Anaplerotic reactions	0	1000	0	1000	0	1000		0	0.000648816	0.000648816	7	0	1.40778e-05	1.40778e-05	7	0.0216976	0.0216976		0	0.000648816	0.000648816	7	0	6.3481e-05	6.3481e-05	7	0.0978412	0.0978412
MALt2_2	Malate transport via proton symport (2 H)	2 h[e] + mal-L[e] -> 2 h[c] + mal-L[c]	Transport, Extracellular	0	1000	0	1000	0	1000		0	0	0	9	0	0	0	9	#DIV/0!	#DIV/0!		0	0	0	9	0	0	0	9	#DIV/0!	#DIV/0!
MDH	malate dehydrogenase	mal-L[c] + nad[c] <=> h[c] + nadh[c] + oaa[c]	Citric Acid Cycle	-1000	1000	-1000	1000	-1000	1000		4.50644	4.5073	0.000865088	1	-4.92722e-05	2.81555e-05	7.74277e-05	4	1.09316e-05	0.0895027		4.50644	4.5073	0.000865088	1	2.35759	2.35771	0.000126962	1	0.523088	0.146762
ME1	malic enzyme (NAD)	mal-L[c] + nad[c] -> co2[c] + nadh[c] + pyr[c]	Anaplerotic reactions	0	0	0	0	0	0		0	0	0	9	0	0	0	9	#DIV/0!	#DIV/0!		0	0	0	9	0	0	0	9	#DIV/0!	#DIV/0!
ME2	malic enzyme (NADP)	mal-L[c] + nadp[c] -> co2[c] + nadph[c] + pyr[c]	Anaplerotic reactions	0	1000	0	1000	0	1000		0	0.000216272	0.000216272	7	0	4.92722e-05	4.92722e-05	7	0.227825	0.227825		0	0.000216272	0.000216272	7	0	6.3481e-05	6.3481e-05	7	0.293524	0.293524
NADH16	NADH dehydrogenase (ubiquinone-8 & 3 protons)	4 h[c] + nadh[c] + q8[c] -> 3 h[e] + nad[c] + q8h2[c]	Oxidative Phosphorylation	0	1000	0	1000	0	1000		23.4142	23.4143	0.000108136	1	17.016	17.016	3.94178e-05	1	0.726737	0.36452		23.4142	23.4143	0.000108136	1	29.5663	29.5664	2.90199e-05	1	1.26275	0.268365
NADTRHD	NAD transhydrogenase	nad[c] + nadph[c] -> nadh[c] + nadp[c]	Oxidative Phosphorylation	0	1000	0	1000	0	1000		0	0.000324408	0.000324408	7	0	4.92722e-05	4.92722e-05	7	0.151883	0.151883		0	0.000324408	0.000324408	7	0	6.3481e-05	6.3481e-05	7	0.195682	0.195682
NH4t	ammonia reversible transport	nh4[e] <=> nh4[c]	Inorganic Ion Transport and Metabolism	-1000	1000	-1000	1000	-1000	1000		5.75224	5.75225	1.13827e-05	1	3.83716	3.83717	8.21203e-06	1	0.667073	0.721446		5.75224	5.75225	1.13827e-05	1	5.68858	5.68859	9.58203e-06	1	0.988933	0.841804
O2t	o2 transport (diffusion)	o2[e] <=> o2[c]	Transport, Extracellular	-1000	1000	-1000	1000	-1000	1000		19.9204	19.9205	6.82964e-05	1	11.2	11.2	8.21203e-06	1	0.562236	0.120241		19.9204	19.9205	6.82964e-05	1	18.77	18.77	1.33644e-05	1	0.942247	0.195682
PDH	pyruvate dehydrogenase	coa[c] + nad[c] + pyr[c] -> accoa[c] + co2[c] + nadh[c]	Glycolysis/Gluconeogenesis	0	1000	0	1000	0	1000		5.61838	5.61913	0.000756952	1	6.70572	6.706	0.000275924	1	1.19342	0.36452		5.61838	5.61913	0.000756952	1	13.1223	13.1225	0.00016505	1	2.33532	0.218046
PFK	phosphofructokinase	atp[c] + f6p[c] -> adp[c] + fdp[c] + h[c]	Glycolysis/Gluconeogenesis	0	1000	0	1000	0	1000		6.76756	6.76794	0.000378476	1	8.84049	8.84056	7.39083e-05	1	1.30624	0.195279		6.76756	6.76794	0.000378476	1	10.6992	10.6993	9.52214e-05	1	1.58087	0.251592
PFL	pyruvate formate lyase	coa[c] + pyr[c] -> accoa[c] + for[c]	Pyruvate Metabolism	0	1000	0	1000	0	1000		0	0.000108136	0.000108136	7	5.50803	5.5083	0.000275924	1	50938.7	2.55164		0	0.000108136	0.000108136	7	0	0.00010157	0.00010157	7	0.939276	0.939276
PGI	glucose-6-phosphate isomerase	g6p[c] <=> f6p[c]	Glycolysis/Gluconeogenesis	-1000	1000	-1000	1000	-1000	1000		9.94256	9.94278	0.000216272	1	10.463	10.463	4.92722e-05	1	1.05233	0.227825		9.94256	9.94278	0.000216272	1	12.648	12.6481	6.3481e-05	1	1.27209	0.293524
PGK	phosphoglycerate kinase	3pg[c] + atp[c] <=> 13dpg[c] + adp[c]	Glycolysis/Gluconeogenesis	-1000	1000	-1000	1000	-1000	1000		-13.3815	-13.3813	0.000216272	4	-17.4626	-17.4625	4.92722e-05	4	1.30498	0.227825		-13.3815	-13.3813	0.000216272	4	-20.968	-20.9679	6.3481e-05	4	1.56694	0.293524
PGL	6-phosphogluconolactonase	6pgl[c] + h2o[c] -> 6pgc[c] + h[c]	Pentose Phosphate Pathway	0	1000	0	1000	0	1000		0	0.000216272	0.000216272	7	0	4.92722e-05	4.92722e-05	7	0.227825	0.227825		0	0.000216272	0.000216272	7	0	6.3481e-05	6.3481e-05	7	0.293524	0.293524
PGM	phosphoglycerate mutase	2pg[c] <=> 3pg[c]	Glycolysis/Gluconeogenesis	-1000	1000	-1000	1000	-1000	1000		-13.0369	-13.0367	0.000216272	4	-16.974	-16.9739	4.92722e-05	4	1.302	0.227825		-13.0369	-13.0367	0.000216272	4	-20.0051	-20.0051	6.3481e-05	4	1.5345	0.293524
PIt2r	phosphate reversible transport via symport	h[e] + pi[e] <=> h[c] + pi[c]	Inorganic Ion Transport and Metabolism	-1000	1000	-1000	1000	-1000	1000		0.847389	0.847391	2.85819e-06	1	1.20156	1.20156	9.74362e-07	1	1.41796	0.340902		0.847389	0.847391	2.85819e-06	1	2.36761	2.36761	1.15084e-06	1	2.794	0.402647
PPC	phosphoenolpyruvate carboxylase	co2[c] + h2o[c] + pep[c] -> h[c] + oaa[c] + pi[c]	Anaplerotic reactions	0	1000	0	1000	0	1000		0.659442	0.660307	0.000865088	1	0.935968	0.936032	6.335e-05	1	1.41757	0.0732295		0.659442	0.660307	0.000865088	1	1.84423	1.84436	0.000126962	1	2.79319	0.146762
PPCK	phosphoenolpyruvate carboxykinase	atp[c] + oaa[c] -> adp[c] + co2[c] + pep[c]	Anaplerotic reactions	0	0	0	0	0	0		0	0	0	9	0	0	0	9	#DIV/0!	#DIV/0!		0	0	0	9	0	0	0	9	#DIV/0!	#DIV/0!
PPS	phosphoenolpyruvate synthase	atp[c] + h2o[c] + pyr[c] -> amp[c] + 2 h[c] + pep[c] + pi[c]	Glycolysis/Gluconeogenesis	0	1000	0	1000	0	1000		0	0.000216272	0.000216272	7	0	2.46361e-05	2.46361e-05	7	0.113913	0.113913		0	0.000216272	0.000216272	7	0	3.17405e-05	3.17405e-05	7	0.146762	0.146762
PTAr	phosphotransacetylase	accoa[c] + pi[c] <=> actp[c] + coa[c]	Pyruvate Metabolism	-1000	1000	-1000	1000	-1000	1000		0	3.41482e-05	3.41482e-05	7	10.6374	10.6375	9.85444e-05	1	311510	2.88578		0	3.41482e-05	3.41482e-05	7	7.65823	7.65829	6.10945e-05	1	224266	1.7891
PYK	pyruvate kinase	adp[c] + h[c] + pep[c] -> atp[c] + pyr[c]	Glycolysis/Gluconeogenesis	0	1000	0	1000	0	1000		0	0.000648816	0.000648816	7	2.60925	2.6094	0.000147817	1	4021.78	0.227825		0	0.000648816	0.000648816	7	2.16551	2.16571	0.000190443	1	3337.93	0.293524
PYRt2r	pyruvate reversible transport via proton symport	h[e] + pyr[e] <=> h[c] + pyr[c]	Transport, Extracellular	-1000	1000	-1000	1000	-1000	1000		-2.3172e-05	0	2.3172e-05	7	-3.28481e-05	0	3.28481e-05	7	1.41758	1.41758		-2.3172e-05	0	2.3172e-05	7	-2.98734e-05	0	2.98734e-05	7	1.2892	1.2892
RPE	ribulose 5-phosphate 3-epimerase	ru5p-D[c] <=> xu5p-D[c]	Pentose Phosphate Pathway	-1000	1000	-1000	1000	-1000	1000		-3.15867	-3.15867	3.81656e-06	4	-1.59935	-1.59934	2.05301e-06	4	0.506335	0.53792		-3.15867	-3.15867	3.81656e-06	4	-1.9032	-1.9032	2.23721e-06	4	0.602533	0.586185
RPI	ribose-5-phosphate isomerase	r5p[c] <=> ru5p-D[c]	Pentose Phosphate Pathway	-1000	1000	-1000	1000	-1000	1000		-3.15867	-3.15867	3.81656e-06	4	-1.59935	-1.59934	2.05301e-06	4	0.506335	0.53792		-3.15867	-3.15867	3.81656e-06	4	-1.9032	-1.9032	2.23721e-06	4	0.602533	0.586185
SUCCt2_2	succinate transport via proton symport (2 H)	2 h[e] + succ[e] -> 2 h[c] + succ[c]	Transport, Extracellular	0	1000	0	1000	0	1000		0	0.000216272	0.000216272	7	0	3.28481e-05	3.28481e-05	7	0.151883	0.151883		0	0.000216272	0.000216272	7	0	4.23206e-05	4.23206e-05	7	0.195682	0.195682
SUCCt3	succinate transport out via proton antiport	h[e] + succ[c] -> h[c] + succ[e]	Transport, Extracellular	0	1000	0	1000	0	1000		0	0.000216272	0.000216272	7	0	3.28481e-05	3.28481e-05	7	0.151883	0.151883		0	0.000216272	0.000216272	7	0	4.23206e-05	4.23206e-05	7	0.195682	0.195682
SUCDi	succinate dehydrogenase (irreversible)	q8[c] + succ[c] -> fum[c] + q8h2[c]	Oxidative Phosphorylation	0	1000	0	1000	0	1000		4.50662	1000	995.493	2	0	1000	1000	3	1	1.00453		4.50662	1000	995.493	2	2.35764	1000	997.642	2	1	1.00216
SUCOAS	succinyl-CoA synthetase (ADP-forming)	atp[c] + coa[c] + succ[c] <=> adp[c] + pi[c] + succoa[c]	Citric Acid Cycle	-1000	1000	-1000	1000	-1000	1000		-4.50665	-4.506	0.000648816	4	-1.97089e-05	0	1.97089e-05	7	4.37328e-06	0.0303767		-4.50665	-4.506	0.000648816	4	-2.35768	-2.35759	8.88733e-05	4	0.523154	0.136978
TALA	transaldolase	g3p[c] + s7p[c] <=> e4p[c] + f6p[c]	Pentose Phosphate Pathway	-1000	1000	-1000	1000	-1000	1000		-0.0412098	-0.041208	1.75699e-06	4	-0.0584336	-0.0584325	1.07389e-06	4	1.41796	0.611208		-0.0412098	-0.041208	1.75699e-06	4	-0.11514	-0.115139	1.11178e-06	4	2.794	0.632776
THD2	NAD(P) transhydrogenase	2 h[e] + nadh[c] + nadp[c] -> 2 h[c] + nad[c] + nadph[c]	Oxidative Phosphorylation	0	1000	0	1000	0	1000		5.41583	5.41669	0.000865088	1	8.3109	8.31099	9.85444e-05	1	1.53433	0.113913		5.41583	5.41669	0.000865088	1	11.5221	11.5222	0.000126962	1	2.12717	0.146762
TKT1	transketolase	r5p[c] + xu5p-D[c] <=> g3p[c] + s7p[c]	Pentose Phosphate Pathway	-1000	1000	-1000	1000	-1000	1000		-0.0412098	-0.041208	1.75699e-06	4	-0.0584336	-0.0584325	1.07389e-06	4	1.41796	0.611208		-0.0412098	-0.041208	1.75699e-06	4	-0.11514	-0.115139	1.11178e-06	4	2.794	0.632776
TKT2	transketolase	e4p[c] + xu5p-D[c] <=> f6p[c] + g3p[c]	Pentose Phosphate Pathway	-1000	1000	-1000	1000	-1000	1000		-3.11746	-3.11746	3.81656e-06	4	-1.54091	-1.54091	2.05301e-06	4	0.494284	0.53792		-3.11746	-3.11746	3.81656e-06	4	-1.78806	-1.78806	2.23721e-06	4	0.573564	0.586185
TPI	triose-phosphate isomerase	dhap[c] <=> g3p[c]	Glycolysis/Gluconeogenesis	-1000	1000	-1000	1000	-1000	1000		6.76756	6.76778	0.000216272	1	8.84049	8.84054	4.92722e-05	1	1.30627	0.227825		6.76756	6.76778	0.000216272	1	10.6992	10.6992	6.3481e-05	1	1.58091	0.293524
DHQD	3-dehydroquinate dehydratase	3dhq[c] <=> h2o[c] + 3dhsk[c]	Tyrosine, Tryptophan, and Phenylalanine Metabolism	-1000	1000	-1000	1000	-1000	1000		2.99309	2.9931	4.85399e-06	1	1.36457	1.36457	3.07951e-06	1	0.455905	0.63443		2.99309	2.9931	4.85399e-06	1	1.44058	1.44059	3.16745e-06	1	0.481302	0.652546
SHK3Dr	shikimate dehydrogenase	h[c] + nadph[c] + 3dhsk[c] <=> nadp[c] + skm[c]	Tyrosine, Tryptophan, and Phenylalanine Metabolism	-1000	1000	-1000	1000	-1000	1000		2.99309	2.9931	4.85399e-06	1	1.36457	1.36457	3.07951e-06	1	0.455905	0.63443		2.99309	2.9931	4.85399e-06	1	1.44058	1.44059	3.16745e-06	1	0.481302	0.652546
TRPS1	tryptophan synthase (indoleglycerol phosphate)	3ig3p[c] + ser-L[c] -> g3p[c] + h2o[c] + trp-L[c]	Tyrosine, Tryptophan, and Phenylalanine Metabolism	0	1000	0	1000	0	1000		0	0	0	9	0	0	0	9	#DIV/0!	#DIV/0!		0	0	0	9	0	0	0	9	#DIV/0!	#DIV/0!
CHORM	chorismate mutase	chor[c] <=> pphn[c]	Tyrosine, Tryptophan, and Phenylalanine Metabolism	-1000	1000	-1000	1000	-1000	1000		0	4.85399e-06	4.85399e-06	7	0	3.07951e-06	3.07951e-06	7	0.63443	0.63443		0	4.85399e-06	4.85399e-06	7	0	3.16745e-06	3.16745e-06	7	0.652546	0.652546
ANPRT	anthranilate phosphoribosyltransferase	anth[c] + prpp[c] -> ppi[c] + pran[c]	Tyrosine, Tryptophan, and Phenylalanine Metabolism	0	1000	0	1000	0	1000		2.99309	2.9931	3.81656e-06	1	1.36457	1.36457	2.05301e-06	1	0.455905	0.53792		2.99309	2.9931	3.81656e-06	1	1.44058	1.44058	2.23721e-06	1	0.481302	0.586185
IGPS	indole-3-glycerol-phosphate synthase	h[c] + 2cpr5p[c] -> co2[c] + h2o[c] + 3ig3p[c]	Tyrosine, Tryptophan, and Phenylalanine Metabolism	0	1000	0	1000	0	1000		2.99309	2.9931	3.81656e-06	1	1.36457	1.36457	2.05301e-06	1	0.455905	0.53792		2.99309	2.9931	3.81656e-06	1	1.44058	1.44058	2.23721e-06	1	0.481302	0.586185
PRAIi	phosphoribosylanthranilate isomerase (irreversible)	pran[c] -> 2cpr5p[c]	Tyrosine, Tryptophan, and Phenylalanine Metabolism	0	1000	0	1000	0	1000		2.99309	2.9931	3.81656e-06	1	1.36457	1.36457	2.05301e-06	1	0.455905	0.53792		2.99309	2.9931	3.81656e-06	1	1.44058	1.44058	2.23721e-06	1	0.481302	0.586185
TRPS3	tryptophan synthase (indoleglycerol phosphate)	3ig3p[c] -> g3p[c] + indole[c]	Tyrosine, Tryptophan, and Phenylalanine Metabolism	0	1000	0	1000	0	1000		2.99309	2.9931	3.81656e-06	1	1.36457	1.36457	2.05301e-06	1	0.455905	0.53792		2.99309	2.9931	3.81656e-06	1	1.44058	1.44058	2.23721e-06	1	0.481302	0.586185
DHQS	3-dehydroquinate synthase	2dda7p[c] -> pi[c] + 3dhq[c]	Tyrosine, Tryptophan, and Phenylalanine Metabolism	0	1000	0	1000	0	1000		2.99309	2.9931	4.85399e-06	1	1.36457	1.36457	3.07951e-06	1	0.455905	0.63443		2.99309	2.9931	4.85399e-06	1	1.44058	1.44059	3.16745e-06	1	0.481302	0.652546
SHKK	shikimate kinase	atp[c] + skm[c] -> adp[c] + h[c] + skm5p[c]	Tyrosine, Tryptophan, and Phenylalanine Metabolism	0	1000	0	1000	0	1000		2.99309	2.9931	4.85399e-06	1	1.36457	1.36457	3.07951e-06	1	0.455905	0.63443		2.99309	2.9931	4.85399e-06	1	1.44058	1.44059	3.16745e-06	1	0.481302	0.652546
TRPAS2	Tryptophanase (L-tryptophan)	h2o[c] + trp-L[c] <=> nh4[c] + pyr[c] + indole[c]	Tyrosine, Tryptophan, and Phenylalanine Metabolism	-1000	1000	-1000	1000	-1000	1000		-2.9931	-2.99309	3.81656e-06	4	-1.36457	-1.36457	2.05301e-06	4	0.455905	0.53792		-2.9931	-2.99309	3.81656e-06	4	-1.44058	-1.44058	2.23721e-06	4	0.481302	0.586185
PPNDH	prephenate dehydratase	h[c] + pphn[c] -> co2[c] + h2o[c] + phpyr[c]	Tyrosine, Tryptophan, and Phenylalanine Metabolism	0	1000	0	1000	0	1000		0	4.67896e-06	4.67896e-06	7	0	3.07951e-06	3.07951e-06	7	0.658161	0.658161		0	4.67896e-06	4.67896e-06	7	0	3.14782e-06	3.14782e-06	7	0.67276	0.67276
PHETA1	phenylalanine transaminase	akg[c] + phe-L[c] <=> glu-L[c] + phpyr[c]	Tyrosine, Tryptophan, and Phenylalanine Metabolism	-1000	1000	-1000	1000	-1000	1000		-4.67896e-06	0	4.67896e-06	7	-3.07951e-06	0	3.07951e-06	7	0.658161	0.658161		-4.67896e-06	0	4.67896e-06	7	-3.14782e-06	0	3.14782e-06	7	0.67276	0.67276
ANS	anthranilate synthase	gln-L[c] + chor[c] -> glu-L[c] + h[c] + pyr[c] + anth[c]	Tyrosine, Tryptophan, and Phenylalanine Metabolism	0	1000	0	1000	0	1000		2.99309	2.9931	3.81656e-06	1	1.36457	1.36457	2.05301e-06	1	0.455905	0.53792		2.99309	2.9931	3.81656e-06	1	1.44058	1.44058	2.23721e-06	1	0.481302	0.586185
CHORS	chorismate synthase	3psme[c] -> pi[c] + chor[c]	Tyrosine, Tryptophan, and Phenylalanine Metabolism	0	1000	0	1000	0	1000		2.99309	2.9931	4.85399e-06	1	1.36457	1.36457	3.07951e-06	1	0.455905	0.63443		2.99309	2.9931	4.85399e-06	1	1.44058	1.44059	3.16745e-06	1	0.481302	0.652546
TRPS2	tryptophan synthase (indole)	ser-L[c] + indole[c] -> h2o[c] + trp-L[c]	Transport, Extracellular	0	1000	0	1000	0	1000		0	0	0	9	0	0	0	9	#DIV/0!	#DIV/0!		0	0	0	9	0	0	0	9	#DIV/0!	#DIV/0!
DDPA	3-deoxy-D-arabino-heptulosonate 7-phosphate synthetase	e4p[c] + h2o[c] + pep[c] -> pi[c] + 2dda7p[c]	Tyrosine, Tryptophan, and Phenylalanine Metabolism	0	1000	0	1000	0	1000		2.99309	2.9931	4.85399e-06	1	1.36457	1.36457	3.07951e-06	1	0.455905	0.63443		2.99309	2.9931	4.85399e-06	1	1.44058	1.44059	3.16745e-06	1	0.481302	0.652546
TYRTA	tyrosine transaminase	akg[c] + tyr-L[c] <=> glu-L[c] + 34hpp[c]	Tyrosine, Tryptophan, and Phenylalanine Metabolism	-1000	1000	-1000	1000	-1000	1000		-4.85399e-06	0	4.85399e-06	7	-2.98619e-06	0	2.98619e-06	7	0.615204	0.615204		-4.85399e-06	0	4.85399e-06	7	-3.16745e-06	0	3.16745e-06	7	0.652546	0.652546
PSCVT	3-phosphoshikimate 1-carboxyvinyltransferase	pep[c] + skm5p[c] <=> pi[c] + 3psme[c]	Tyrosine, Tryptophan, and Phenylalanine Metabolism	-1000	1000	-1000	1000	-1000	1000		2.99309	2.9931	4.85399e-06	1	1.36457	1.36457	3.07951e-06	1	0.455905	0.63443		2.99309	2.9931	4.85399e-06	1	1.44058	1.44059	3.16745e-06	1	0.481302	0.652546
EX_trp(e)	Tryptophan exchange	trp-L[e] <=>	Exchange	0	1000	0	1000	0	1000		0	3.81656e-06	3.81656e-06	7	0	2.05301e-06	2.05301e-06	7	0.53792	0.53792		0	3.81656e-06	3.81656e-06	7	0	2.23721e-06	2.23721e-06	7	0.586185	0.586185
TRPt2r	L-tryptophan reversible transport via proton symport	h[c] + trp-L[c] <=> h[e] + trp-L[e]	Transport, Extracellular	-1000	1000	-1000	1000	-1000	1000		0	3.81656e-06	3.81656e-06	7	0	2.05301e-06	2.05301e-06	7	0.53792	0.53792		0	3.81656e-06	3.81656e-06	7	0	2.23721e-06	2.23721e-06	7	0.586185	0.586185
PHEt2r	L-phenylalanine reversible transport via proton symport	h[e] + phe-L[e] <=> h[c] + phe-L[c]	Transport, Extracellular	-1000	1000	-1000	1000	-1000	1000		-4.67896e-06	0	4.67896e-06	7	-3.07951e-06	0	3.07951e-06	7	0.658161	0.658161		-4.67896e-06	0	4.67896e-06	7	-3.14782e-06	0	3.14782e-06	7	0.67276	0.67276
EX_phe(e)	Phenylalanine exchange	phe-L[e] <=>	Exchange	0	1000	0	1000	0	1000		0	4.67896e-06	4.67896e-06	7	0	3.07951e-06	3.07951e-06	7	0.658161	0.658161		0	4.67896e-06	4.67896e-06	7	0	3.14782e-06	3.14782e-06	7	0.67276	0.67276
EX_tyr(e)	Tyrosine exchange	tyr-L[e] <=>	Exchange	0	1000	0	1000	0	1000		0	4.85399e-06	4.85399e-06	7	0	2.98619e-06	2.98619e-06	7	0.615204	0.615204		0	4.85399e-06	4.85399e-06	7	0	3.16745e-06	3.16745e-06	7	0.652546	0.652546
TYRt2r	L-tyrosine reversible transport via proton symport	h[e] + tyr-L[e] <=> h[c] + tyr-L[c]	Transport, Extracellular	-1000	1000	-1000	1000	-1000	1000		-4.85399e-06	0	4.85399e-06	7	-2.98619e-06	0	2.98619e-06	7	0.615204	0.615204		-4.85399e-06	0	4.85399e-06	7	-3.16745e-06	0	3.16745e-06	7	0.652546	0.652546
PPND	prephenate dehydrogenase	nad[c] + pphn[c] -> co2[c] + nadh[c] + 34hpp[c]	Tyrosine, Tryptophan, and Phenylalanine Metabolism	0	1000	0	1000	0	1000		0	4.85399e-06	4.85399e-06	7	0	2.98619e-06	2.98619e-06	7	0.615204	0.615204		0	4.85399e-06	4.85399e-06	7	0	3.16745e-06	3.16745e-06	7	0.652546	0.652546
PRPPS	phosphoribosylpyrophosphate synthetase	atp[c] + r5p[c] <=> amp[c] + h[c] + prpp[c]	Histidine Metabolism	-1000	1000	-1000	1000	-1000	1000		2.99309	2.9931	3.81656e-06	1	1.36457	1.36457	2.05301e-06	1	0.455905	0.53792		2.99309	2.9931	3.81656e-06	1	1.44058	1.44058	2.23721e-06	1	0.481302	0.586185
PGCD	phosphoglycerate dehydrogenase	3pg[c] + nad[c] -> h[c] + nadh[c] + 3php[c]	Glycine and Serine Metabolism	0	0	0	0	0	0		0	0	0	9	0	0	0	9	#DIV/0!	#DIV/0!		0	0	0	9	0	0	0	9	#DIV/0!	#DIV/0!
PSERT	phosphoserine transaminase	glu-L[c] + 3php[c] -> akg[c] + pser-L[c]	Glycine and Serine Metabolism	0	1000	0	1000	0	1000		0	0	0	9	0	0	0	9	#DIV/0!	#DIV/0!		0	0	0	9	0	0	0	9	#DIV/0!	#DIV/0!
PSP_L	phosphoserine phosphatase (L-serine)	h2o[c] + pser-L[c] -> pi[c] + ser-L[c]	Glycine and Serine Metabolism	0	1000	0	1000	0	1000		0	0	0	9	0	0	0	9	#DIV/0!	#DIV/0!		0	0	0	9	0	0	0	9	#DIV/0!	#DIV/0!
PPA	inorganic diphosphatase	h2o[c] + ppi[c] -> h[c] + 2 pi[c]	Anaplerotic reactions	0	1000	0	1000	0	1000		2.99309	2.9931	3.81656e-06	1	1.36457	1.36457	2.05301e-06	1	0.455905	0.53792		2.99309	2.9931	3.81656e-06	1	1.44058	1.44058	2.23721e-06	1	0.481302	0.586185
GLCt2	D-glucose transport in via proton symport (periplasm)	glc-D[e] + h[e] -> h[c] + glc-D[c]	Transport, Extracellular	0	1000	0	1000	0	1000		3.71833	3.71963	0.00129763	1	0	9.85444e-05	9.85444e-05	7	2.64931e-05	0.0759417		3.71833	3.71963	0.00129763	1	0	0.000126962	0.000126962	7	3.41329e-05	0.0978412
HEX1	hexokinase (D-glucose:ATP)	atp[c] + glc-D[c] -> adp[c] + g6p[c] + h[c]	Glycolysis/Gluconeogenesis	0	1000	0	1000	0	1000		3.71833	3.71963	0.00129763	1	0	9.85444e-05	9.85444e-05	7	2.64931e-05	0.0759417		3.71833	3.71963	0.00129763	1	0	0.000126962	0.000126962	7	3.41329e-05	0.0978412
rxnvio1	Violacein Biosynthesis Reaction 1	o2[c] + trp-L[c] -> h[c] + 2i3ip[c] + h2o2[c]	Violacein Biosynthesis	0	1000	0	1000	0	1000		2.98	2.98	3.78318e-06	1	1.346	1.346	1.75972e-06	1	0.451678	0.465143		2.98	2.98	3.78318e-06	1	1.404	1.404	1.9994e-06	1	0.471141	0.528497
rxnvio2	Violacein Biosynthesis Reaction 2	2 2i3ip[c] -> co2[c] + nh4[c] + pdvnate[c]	Violacein Biosynthesis	0	1000	0	1000	0	1000		1.49	1.49	1.89159e-06	1	0.673	0.673001	8.79861e-07	1	0.451678	0.465143		1.49	1.49	1.89159e-06	1	0.702	0.702001	9.997e-07	1	0.471141	0.528497
rxnvio3	Violacein Biosynthesis Reaction 3	h[c] + nadph[c] + o2[c] + pdvnate[c] -> h2o[c] + nadp[c] + pvnate[c]	Violacein Biosynthesis	0	1000	0	1000	0	1000		1.49	1.49	1.85376e-06	1	0.673	0.673001	7.88355e-07	1	0.451678	0.425274		1.49	1.49	1.85376e-06	1	0.702	0.702001	9.15041e-07	1	0.471141	0.493613
rxnvio4	Violacein Biosynthesis Reaction 4	h[c] + nadph[c] + o2[c] + pvnate[c] -> h2o[c] + nadp[c] + vnate[c]	Violacein Biosynthesis	0	1000	0	1000	0	1000		1.49	1.49	1.81234e-06	1	0.673	0.673001	7.1409e-07	1	0.451678	0.394016		1.49	1.49	1.81234e-06	1	0.702	0.702001	8.43601e-07	1	0.471141	0.465477
rxnvio5	Violacein Biosynthesis Reaction 5	h[c] + o2[c] + vnate[c] -> co2[c] + h2o[c] + vio[c]	Violacein Biosynthesis	0	1000	0	1000	0	1000		1.49	1.49	0	1	0.673	0.673	0	1	0.451678	#DIV/0!		1.49	1.49	0	1	0.702	0.702	0	1	0.471141	#DIV/0!
rxnvio6	Violacein Biosynthesis Reaction 6	2 2i3ip[c] -> h[c] + nh4[c] + chpy[c]	Violacein Biosynthesis	0	1000	0	1000	0	1000		0	1.88063e-06	1.88063e-06	7	0	8.72074e-07	8.72074e-07	7	0.463715	0.463715		0	1.88063e-06	1.88063e-06	7	0	9.9189e-07	9.9189e-07	7	0.527425	0.527425
rxnvio7	Violacein Biosynthesis Reaction 7	h[c] + nadph[c] + o2[c] + pdvnate[c] -> h2o[c] + nadp[c] + dvnate[c]	Violacein Biosynthesis	0	1000	0	1000	0	1000		0	1.85376e-06	1.85376e-06	7	0	7.88355e-07	7.88355e-07	7	0.425274	0.425274		0	1.85376e-06	1.85376e-06	7	0	9.15041e-07	9.15041e-07	7	0.493613	0.493613
rxnvio8	Violacein Biosynthesis Reaction 8	h[c] + o2[c] + dvnate[c] -> co2[c] + h2o[c] + dvio[c]	Violacein Biosynthesis	0	1000	0	1000	0	1000		0	1.85376e-06	1.85376e-06	7	0	7.24591e-07	7.24591e-07	7	0.390876	0.390876		0	1.85376e-06	1.85376e-06	7	0	8.6222e-07	8.6222e-07	7	0.46512	0.46512
rxnvio9	Violacein Biosynthesis Reaction 9	h[c] + o2[c] + pvnate[c] -> co2[c] + h2o[c] + provio[c]	Violacein Biosynthesis	0	1000	0	1000	0	1000		0	1.85376e-06	1.85376e-06	7	0	7.24591e-07	7.24591e-07	7	0.390876	0.390876		0	1.85376e-06	1.85376e-06	7	0	8.6222e-07	8.6222e-07	7	0.46512	0.46512
rxnvio10	Violacein Biosynthesis Reaction 10	h[c] + o2[c] + pdvnate[c] -> co2[c] + h2o[c] + prodvio[c]	Violacein Biosynthesis	0	1000	0	1000	0	1000		0	1.89159e-06	1.89159e-06	7	0	8.01174e-07	8.01174e-07	7	0.423545	0.423545		0	1.89159e-06	1.89159e-06	7	0	9.36988e-07	9.36988e-07	7	0.495344	0.495344
EX_vnate(e)	EX_vnate(e)	vnate[e] <=>	Exchange	0	1000	0	1000	0	1000		0	1.81234e-06	1.81234e-06	7	0	7.1409e-07	7.1409e-07	7	0.394016	0.394016		0	1.81234e-06	1.81234e-06	7	0	8.43601e-07	8.43601e-07	7	0.465477	0.465477
EX_vio(e)	Violacein exchange	vio[e] <=>	Exchange	1.49	1.49	0.673	0.673	0.702	0.702		1.49	1.49	0	1	0.673	0.673	0	1	0.451678	#DIV/0!		1.49	1.49	0	1	0.702	0.702	0	1	0.471141	#DIV/0!
EX_pvnate(e)	EX_pvnate(e)	pvnate[e] <=>	Exchange	0	1000	0	1000	0	1000		0	1.84848e-06	1.84848e-06	7	0	7.88355e-07	7.88355e-07	7	0.426489	0.426489		0	1.84848e-06	1.84848e-06	7	0	9.15041e-07	9.15041e-07	7	0.495024	0.495024
EX_provio(e)	EX_provio(e)	provio[e] <=>	Exchange	0	1000	0	1000	0	1000		0	1.85376e-06	1.85376e-06	7	0	7.24591e-07	7.24591e-07	7	0.390876	0.390876		0	1.85376e-06	1.85376e-06	7	0	8.6222e-07	8.6222e-07	7	0.46512	0.46512
EX_pdvnate(e)	EX_pdvnate(e)	pdvnate[e] <=>	Exchange	0	1000	0	1000	0	1000		0	1.88609e-06	1.88609e-06	7	0	8.79861e-07	8.79861e-07	7	0.466499	0.466499		0	1.88609e-06	1.88609e-06	7	0	9.997e-07	9.997e-07	7	0.530038	0.530038
EX_dvnate(e)	EX_dvnate(e)	dvnate[e] <=>	Exchange	0	1000	0	1000	0	1000		0	1.84848e-06	1.84848e-06	7	0	7.88355e-07	7.88355e-07	7	0.426489	0.426489		0	1.84848e-06	1.84848e-06	7	0	9.15041e-07	9.15041e-07	7	0.495024	0.495024
EX_dvio(e)	EX_dvio(e)	dvio[e] <=>	Exchange	0	1000	0	1000	0	1000		0	1.85376e-06	1.85376e-06	7	0	7.24591e-07	7.24591e-07	7	0.390876	0.390876		0	1.85376e-06	1.85376e-06	7	0	8.6222e-07	8.6222e-07	7	0.46512	0.46512
EX_chpy(e)	EX_chpy(e)	chpy[e] <=>	Exchange	0	1000	0	1000	0	1000		0	1.88063e-06	1.88063e-06	7	0	8.72074e-07	8.72074e-07	7	0.463715	0.463715		0	1.88063e-06	1.88063e-06	7	0	9.9189e-07	9.9189e-07	7	0.527425	0.527425
EX_2i3ip(e)	EX_2i3ip(e)	2i3ip[e] <=>	Exchange	0	1000	0	1000	0	1000		0	3.77219e-06	3.77219e-06	7	0	1.75972e-06	1.75972e-06	7	0.466499	0.466499		0	3.77219e-06	3.77219e-06	7	0	1.9994e-06	1.9994e-06	7	0.530038	0.530038
EX_prodvio(e)	EX_prodvio(e)	prodvio[e] <=>	Exchange	0	1000	0	1000	0	1000		0	1.89159e-06	1.89159e-06	7	0	8.01174e-07	8.01174e-07	7	0.423545	0.423545		0	1.89159e-06	1.89159e-06	7	0	9.36988e-07	9.36988e-07	7	0.495344	0.495344
DF_2i3ip		2i3ip[c] <=> 2i3ip[e]	Transport, Extracellular	0	1000	0	1000	0	1000		0	3.77219e-06	3.77219e-06	7	0	1.75972e-06	1.75972e-06	7	0.466499	0.466499		0	3.77219e-06	3.77219e-06	7	0	1.9994e-06	1.9994e-06	7	0.530038	0.530038
DF_pdvnate		pdvnate[c] <=> pdvnate[e]	Transport, Extracellular	0	1000	0	1000	0	1000		0	1.88609e-06	1.88609e-06	7	0	8.79861e-07	8.79861e-07	7	0.466499	0.466499		0	1.88609e-06	1.88609e-06	7	0	9.997e-07	9.997e-07	7	0.530038	0.530038
DF_pvnate		pvnate[c] <=> pvnate[e]	Transport, Extracellular	0	1000	0	1000	0	1000		0	1.84848e-06	1.84848e-06	7	0	7.88355e-07	7.88355e-07	7	0.426489	0.426489		0	1.84848e-06	1.84848e-06	7	0	9.15041e-07	9.15041e-07	7	0.495024	0.495024
DF_vnate		vnate[c] <=> vnate[e]	Transport, Extracellular	0	1000	0	1000	0	1000		0	1.81234e-06	1.81234e-06	7	0	7.1409e-07	7.1409e-07	7	0.394016	0.394016		0	1.81234e-06	1.81234e-06	7	0	8.43601e-07	8.43601e-07	7	0.465477	0.465477
DF_vio		vio[c] <=> vio[e]	Transport, Extracellular	0	1000	0	1000	0	1000		1.49	1.49	0	1	0.673	0.673	0	1	0.451678	#DIV/0!		1.49	1.49	0	1	0.702	0.702	0	1	0.471141	#DIV/0!
DF_chpy		chpy[c] <=> chpy[e]	Transport, Extracellular	0	1000	0	1000	0	1000		0	1.88063e-06	1.88063e-06	7	0	8.72074e-07	8.72074e-07	7	0.463715	0.463715		0	1.88063e-06	1.88063e-06	7	0	9.9189e-07	9.9189e-07	7	0.527425	0.527425
DF_dvnate		dvnate[c] <=> dvnate[e]	Transport, Extracellular	0	1000	0	1000	0	1000		0	1.84848e-06	1.84848e-06	7	0	7.88355e-07	7.88355e-07	7	0.426489	0.426489		0	1.84848e-06	1.84848e-06	7	0	9.15041e-07	9.15041e-07	7	0.495024	0.495024
DF_dvio		dvio[c] <=> dvio[e]	Transport, Extracellular	0	1000	0	1000	0	1000		0	1.85376e-06	1.85376e-06	7	0	7.24591e-07	7.24591e-07	7	0.390876	0.390876		0	1.85376e-06	1.85376e-06	7	0	8.6222e-07	8.6222e-07	7	0.46512	0.46512
DF_provio		provio[c] <=> provio[e]	Transport, Extracellular	0	1000	0	1000	0	1000		0	1.85376e-06	1.85376e-06	7	0	7.24591e-07	7.24591e-07	7	0.390876	0.390876		0	1.85376e-06	1.85376e-06	7	0	8.6222e-07	8.6222e-07	7	0.46512	0.46512
DF_prodvio		prodvio[c] <=> prodvio[e]	Transport, Extracellular	0	1000	0	1000	0	1000		0	1.89159e-06	1.89159e-06	7	0	8.01174e-07	8.01174e-07	7	0.423545	0.423545		0	1.89159e-06	1.89159e-06	7	0	9.36988e-07	9.36988e-07	7	0.495344	0.495344
Biomass		1.496 3pg[c] + 3.7478 accoa[c] + 59.81 atp[c] + 0.361 e4p[c] + 0.0709 f6p[c] + 0.129 g3p[c] + 0.205 g6p[c] + 0.2557 gln-L[c] + 4.9414 glu-L[c] + 59.81 h2o[c] + 3.547 nad[c] + 13.0279 nadph[c] + 1.7867 oaa[c] + 0.5191 pep[c] + 2.8328 pyr[c] + 0.8977 r5p[c] + 0.05684 trp-L[c] -> 59.81 adp[c] + 4.1182 akg[c] + 3.7478 coa[c] + 59.81 h[c] + 3.547 nadh[c] + 13.0279 nadp[c] + 59.81 pi[c]	Biomass equation	0	1000	0	1000	0	1000		0.23035	0.230351	7.76956e-07	1	0.326627	0.326627	2.64866e-07	1	1.41796	0.340902		0.23035	0.230351	7.76956e-07	1	0.643599	0.643599	3.12839e-07	1	2.794	0.402647
catalase		2 h2o2[c] -> 2 h2o[c] + o2[c]		0	1000	0	1000	0	1000		1.49	1.49	1.89159e-06	1	0.673	0.673001	8.79861e-07	1	0.451678	0.465143		1.49	1.49	1.89159e-06	1	0.702	0.702001	9.997e-07	1	0.471141	0.528497
nadphDmd		nadph[c] -> h[c] + nadp[c]	Demand Reaction	0	0	0	0	0	0		0	0	0	9	0	0	0	9	#DIV/0!	#DIV/0!		0	0	0	9	0	0	0	9	#DIV/0!	#DIV/0!
nadhDmd		nadh[c] -> h[c] + nad[c]	Demand Reaction	0	0	0	0	0	0		0	0	0	9	0	0	0	9	#DIV/0!	#DIV/0!		0	0	0	9	0	0	0	9	#DIV/0!	#DIV/0!
atpDmd		atp[c] -> adp[c] + pi[c]	Demand Reaction	0	0	0	0	0	0		0	0	0	9	0	0	0	9	#DIV/0!	#DIV/0!		0	0	0	9	0	0	0	9	#DIV/0!	#DIV/0!
EDA	2-dehydro-3-deoxy-phosphogluconate aldolase	2ddg6p[c] -> g3p[c] + pyr[c]	Pentose Phosphate Pathway	0	1000	0	1000	0	1000		0	0.000216272	0.000216272	7	0	4.92722e-05	4.92722e-05	7	0.227825	0.227825		0	0.000216272	0.000216272	7	0	6.3481e-05	6.3481e-05	7	0.293524	0.293524
EDD	6-phosphogluconate dehydratase	6pgc[c] -> h2o[c] + 2ddg6p[c]	Pentose Phosphate Pathway	0	1000	0	1000	0	1000		0	0.000216272	0.000216272	7	0	4.92722e-05	4.92722e-05	7	0.227825	0.227825		0	0.000216272	0.000216272	7	0	6.3481e-05	6.3481e-05	7	0.293524	0.293524
OAADC	oxaloacetate decarboxylase	h[c] + oaa[c] -> co2[c] + pyr[c]	Pyruvate Metabolism	0	1000	0	1000	0	1000		0	0.000129763	0.000129763	7	0	2.46361e-05	2.46361e-05	7	0.189854	0.189854		0	0.000129763	0.000129763	7	0	3.17405e-05	3.17405e-05	7	0.244603	0.244603
DM_g6p[c]		g6p[c] ->	Demand Reaction	0	0	0	0	0	0		0	0	0	9	0	0	0	9	#DIV/0!	#DIV/0!		0	0	0	9	0	0	0	9	#DIV/0!	#DIV/0!
DM_f6p[c]		f6p[c] ->	Demand Reaction	0	0	0	0	0	0		0	0	0	9	0	0	0	9	#DIV/0!	#DIV/0!		0	0	0	9	0	0	0	9	#DIV/0!	#DIV/0!
DM_r5p[c]		r5p[c] ->	Demand Reaction	0	0	0	0	0	0		0	0	0	9	0	0	0	9	#DIV/0!	#DIV/0!		0	0	0	9	0	0	0	9	#DIV/0!	#DIV/0!
DM_e4p[c]		e4p[c] ->	Demand Reaction	0	0	0	0	0	0		0	0	0	9	0	0	0	9	#DIV/0!	#DIV/0!		0	0	0	9	0	0	0	9	#DIV/0!	#DIV/0!
DM_g3p[c]		g3p[c] ->	Demand Reaction	0	0	0	0	0	0		0	0	0	9	0	0	0	9	#DIV/0!	#DIV/0!		0	0	0	9	0	0	0	9	#DIV/0!	#DIV/0!
DM_3pg[c]		3pg[c] ->	Demand Reaction	0	0	0	0	0	0		0	0	0	9	0	0	0	9	#DIV/0!	#DIV/0!		0	0	0	9	0	0	0	9	#DIV/0!	#DIV/0!
DM_pep[c]		pep[c] ->	Demand Reaction	0	0	0	0	0	0		0	0	0	9	0	0	0	9	#DIV/0!	#DIV/0!		0	0	0	9	0	0	0	9	#DIV/0!	#DIV/0!
DM_pyr[c]		pyr[c] ->	Demand Reaction	0	0	0	0	0	0		0	0	0	9	0	0	0	9	#DIV/0!	#DIV/0!		0	0	0	9	0	0	0	9	#DIV/0!	#DIV/0!
DM_akg[c]		akg[c] ->	Demand Reaction	0	0	0	0	0	0		0	0	0	9	0	0	0	9	#DIV/0!	#DIV/0!		0	0	0	9	0	0	0	9	#DIV/0!	#DIV/0!
DM_oaa[c]		oaa[c] ->	Demand Reaction	0	0	0	0	0	0		0	0	0	9	0	0	0	9	#DIV/0!	#DIV/0!		0	0	0	9	0	0	0	9	#DIV/0!	#DIV/0!
DM_vio[c]		vio[c] ->	Demand Reaction	0	0	0	0	0	0		0	0	0	9	0	0	0	9	#DIV/0!	#DIV/0!		0	0	0	9	0	0	0	9	#DIV/0!	#DIV/0!
DM_trp-L[c]		trp-L[c] ->	Demand Reaction	0	0	0	0	0	0		0	0	0	9	0	0	0	9	#DIV/0!	#DIV/0!		0	0	0	9	0	0	0	9	#DIV/0!	#DIV/0!
accoaDmd		accoa[c] + h2o[c] -> ac[c] + coa[c] + h[c]	Demand Reaction	0	0	0	0	0	0		0	0	0	9	0	0	0	9	#DIV/0!	#DIV/0!		0	0	0	9	0	0	0	9	#DIV/0!	#DIV/0!
succoaDmd		h2o[c] + succoa[c] -> coa[c] + h[c] + succ[c]	Demand Reaction	0	0	0	0	0	0		0	0	0	9	0	0	0	9	#DIV/0!	#DIV/0!		0	0	0	9	0	0	0	9	#DIV/0!	#DIV/0!

## Sheet: FVA at Molar Glc
				Constraints							WT				ChlR							WT				StrpR
Rxn	Rxn Name	Rxn Formula	Subsystem	WT_lb	WT_ub	ChlR_lb	ChR_ub	StrpR_lb	StrpR_ub	Rxn	MinFlux	MaxFlux	span	WT.fva-Cat	MinFlux	MaxFlux	span	ChlR.fva-Cat	FluxFold	SPanFold		MinFlux	MaxFlux	span	WT.fva-Cat	MinFlux	MaxFlux	span	StrpR.fva-Cat	FluxFold	SPanFold
ACALD	acetaldehyde dehydrogenase (acetylating)	acald[c] + coa[c] + nad[c] <=> accoa[c] + h[c] + nadh[c]	Pyruvate Metabolism	-1000	1000	-1000	1000	-1000	1000	'ACALD'	-5.95e-06	0	5.95e-06	7	-1.44e-05	0	1.44e-05	7	2.42017	2.42017		-5.95e-06	0	5.95e-06	7	-3.25e-06	0	3.25e-06	7	0.546218	0.546218
ACALDt	acetaldehyde reversible transport	acald[e] <=> acald[c]	Transport, Extracellular	-1000	1000	-1000	1000	-1000	1000	'ACALDt'	-5.95e-06	0	5.95e-06	7	-1.44e-05	0	1.44e-05	7	2.42017	2.42017		-5.95e-06	0	5.95e-06	7	-3.25e-06	0	3.25e-06	7	0.546218	0.546218
ACKr	acetate kinase	ac[c] + atp[c] <=> actp[c] + adp[c]	Pyruvate Metabolism	-1000	1000	-1000	1000	-1000	1000	'ACKr'	-9.11e-06	0	9.11e-06	7	-2.2e-05	0	2.2e-05	7	2.41493	2.41493		-9.11e-06	0	9.11e-06	7	-4.98e-06	0	4.98e-06	7	0.546652	0.546652
ACONTa	aconitase (half-reaction A, Citrate hydro-lyase)	cit[c] <=> acon-C[c] + h2o[c]	Citric Acid Cycle	-1000	1000	-1000	1000	-1000	1000	'ACONTa'	1.02881	1.02882	9.107e-06	1	1.37434	1.37437	2.2015e-05	1	1.33587	2.41737		1.02881	1.02882	1e-05	1	1.05943	1.05943	5e-06	1	1.02976	0.5
ACONTb	aconitase (half-reaction B, Isocitrate hydro-lyase)	acon-C[c] + h2o[c] <=> icit[c]	Citric Acid Cycle	-1000	1000	-1000	1000	-1000	1000	'ACONTb'	1.02881	1.02882	9.107e-06	1	1.37434	1.37437	2.2015e-05	1	1.33587	2.41737		1.02881	1.02882	1e-05	1	1.05943	1.05943	5e-06	1	1.02976	0.5
ACt2r	acetate reversible transport via proton symport	ac[e] + h[e] <=> ac[c] + h[c]	Transport, Extracellular	-1000	1000	-1000	1000	-1000	1000	'ACt2r'	-9.11e-06	0	9.11e-06	7	-2.2e-05	0	2.2e-05	7	2.41493	2.41493		-9.11e-06	0	9.11e-06	7	-4.98e-06	0	4.98e-06	7	0.546652	0.546652
ADK1	adenylate kinase	amp[c] + atp[c] <=> 2 adp[c]	Oxidative Phosphorylation	-1000	1000	-1000	1000	-1000	1000	'ADK1'	0.132772	0.13281	3.8706e-05	1	0.0456436	0.0457371	9.3566e-05	1	0.344379	2.41735		0.132772	0.13281	3.8e-05	1	0.057284	0.057305	2.1e-05	1	0.431481	0.552632
AKGDH	2-Oxogluterate dehydrogenase	akg[c] + coa[c] + nad[c] -> co2[c] + nadh[c] + succoa[c]	Citric Acid Cycle	0	1000	0	1000	0	1000	'AKGDH'	0.906	0.995191	0.0891914	2	1.2505	1.34051	0.0900132	2	1.34699	1.00921		0.906	0.995191	0.089191	2	0.975585	1.00507	0.029488	2	1.00993	0.330616
AKGt2r	2-oxoglutarate reversible transport via symport	akg[e] + h[e] <=> akg[c] + h[c]	Transport, Extracellular	-1000	1000	-1000	1000	-1000	1000	'AKGt2r'	-3.29e-06	0	3.29e-06	7	-7.96e-06	0	7.96e-06	7	2.41945	2.41945		-3.29e-06	0	3.29e-06	7	-1.8e-06	0	1.8e-06	7	0.547112	0.547112
ALCD2x	alcohol dehydrogenase (ethanol)	etoh[c] + nad[c] <=> acald[c] + h[c] + nadh[c]	Pyruvate Metabolism	-1000	1000	-1000	1000	-1000	1000	'ALCD2x'	-5.16e-06	0	5.16e-06	7	-1.25e-05	0	1.25e-05	7	2.42248	2.42248		-5.16e-06	0	5.16e-06	7	-2.82e-06	0	2.82e-06	7	0.546512	0.546512
ATPM	ATP maintenance requirement	atp[c] + h2o[c] -> adp[c] + h[c] + pi[c]	Oxidative Phosphorylation	6.24	6.24	9.74	9.74	5.69	5.69	'ATPM'	6.24	6.24	0	1	9.74	9.74	0	1	1.5609	#DIV/0!		6.24	6.24	0	1	5.69	5.69	0	1	0.911859	#DIV/0!
ATPS4r	ATP synthase (four protons for one ATP)	adp[c] + 4 h[e] + pi[c] <=> atp[c] + h2o[c] + 3 h[c]	Oxidative Phosphorylation	-1000	1000	-1000	1000	-1000	1000	'ATPS4r'	6.59878	6.59882	3.8705e-05	1	8.98385	8.98394	9.3566e-05	1	1.36145	2.41741		6.59878	6.59882	3.9e-05	1	6.69064	6.69066	2.2e-05	1	1.01392	0.564103
CO2t	CO2 transporter via diffusion	co2[e] <=> co2[c]	Transport, Extracellular	-1000	1000	-1000	1000	-1000	1000	'CO2t'	-3.3441	-3.34407	2.5804e-05	4	-4.20643	-4.20637	6.2378e-05	4	1.25787	2.41738		-3.3441	-3.34407	3e-05	4	-3.2801	-3.28008	2e-05	4	0.980862	0.666667
CS	citrate synthase	accoa[c] + h2o[c] + oaa[c] -> cit[c] + coa[c] + h[c]	Citric Acid Cycle	0	1000	0	1000	0	1000	'CS'	1.02881	1.02882	9.107e-06	1	1.37434	1.37437	2.2015e-05	1	1.33587	2.41737		1.02881	1.02882	1e-05	1	1.05943	1.05943	5e-06	1	1.02976	0.5
CYTBD	cytochrome oxidase bd (ubiquinol-8: 2 protons)	2 h[c] + 0.5 o2[c] + q8h2[c] -> h2o[c] + 2 h[e] + q8[c]	Oxidative Phosphorylation	0	1000	0	1000	0	1000	'CYTBD'	6.09032	6.09036	3.6429e-05	1	8.163	8.16309	8.8062e-05	1	1.34033	2.41736		6.09032	6.09036	3.6e-05	1	6.22312	6.22314	2e-05	1	1.0218	0.555556
D-LACt2	D-lactate transport via proton symport	h[e] + lac-D[e] <=> h[c] + lac-D[c]	Transport, Extracellular	-1000	1000	-1000	1000	-1000	1000	'D-LACt2'	-4.99e-06	0	4.99e-06	7	-1.21e-05	0	1.21e-05	7	2.42485	2.42485		-4.99e-06	0	4.99e-06	7	-2.73e-06	0	2.73e-06	7	0.547094	0.547094
ENO	enolase	2pg[c] <=> h2o[c] + pep[c]	Glycolysis/Gluconeogenesis	-1000	1000	-1000	1000	-1000	1000	'ENO'	1.60493	1.60497	3.8705e-05	1	1.77826	1.77836	9.3566e-05	1	1.10803	2.41741		1.60493	1.60497	3.8e-05	1	1.67609	1.67611	2.2e-05	1	1.04433	0.578947
ETOHt2r	ethanol reversible transport via proton symport	etoh[e] + h[e] <=> etoh[c] + h[c]	Transport, Extracellular	-1000	1000	-1000	1000	-1000	1000	'ETOHt2r'	-5.16e-06	0	5.16e-06	7	-1.25e-05	0	1.25e-05	7	2.42248	2.42248		-5.16e-06	0	5.16e-06	7	-2.82e-06	0	2.82e-06	7	0.546512	0.546512
EX_ac(e)	Acetate exchange	ac[e] <=>	Exchange	0	1000	0	1000	0	1000	'EX_ac(e)'	0	9.11e-06	9.11e-06	7	0	2.2e-05	2.2e-05	7	2.41493	2.41493		0	9.11e-06	9.11e-06	7	0	4.98e-06	4.98e-06	7	0.546652	0.546652
EX_acald(e)	Acetaldehyde exchange	acald[e] <=>	Exchange	0	1000	0	1000	0	1000	'EX_acald(e)'	0	5.95e-06	5.95e-06	7	0	1.44e-05	1.44e-05	7	2.42017	2.42017		0	5.95e-06	5.95e-06	7	0	3.25e-06	3.25e-06	7	0.546218	0.546218
EX_akg(e)	2-Oxoglutarate exchange	akg[e] <=>	Exchange	0	1000	0	1000	0	1000	'EX_akg(e)'	0	3.29e-06	3.29e-06	7	0	7.96e-06	7.96e-06	7	2.41945	2.41945		0	3.29e-06	3.29e-06	7	0	1.8e-06	1.8e-06	7	0.547112	0.547112
EX_co2(e)	CO2 exchange	co2[e] <=>	Exchange	-1000	1000	-1000	1000	-1000	1000	'EX_co2(e)'	3.34407	3.3441	2.5804e-05	1	4.20637	4.20643	6.2378e-05	1	1.25787	2.41738		3.34407	3.3441	2.6e-05	1	3.28008	3.2801	1.4e-05	1	0.98086	0.538462
EX_etoh(e)	Ethanol exchange	etoh[e] <=>	Exchange	0	1000	0	1000	0	1000	'EX_etoh(e)'	0	5.16e-06	5.16e-06	7	0	1.25e-05	1.25e-05	7	2.42248	2.42248		0	5.16e-06	5.16e-06	7	0	2.82e-06	2.82e-06	7	0.546512	0.546512
EX_for(e)	Formate exchange	for[e] <=>	Exchange	0	1000	0	1000	0	1000	'EX_for(e)'	0	2.58e-05	2.58e-05	7	0	6.24e-05	6.24e-05	7	2.4186	2.4186		0	2.58e-05	2.58e-05	7	0	1.41e-05	1.41e-05	7	0.546512	0.546512
EX_fru(e)	D-Fructose exchange	fru[e] <=>	Exchange	0	1000	0	1000	0	1000	'EX_fru(e)'	0	0	0	9	0	0	0	9				0	0	0	9	0	0	0	9
EX_fum(e)	Fumarate exchange	fum[e] <=>	Exchange	0	1000	0	1000	0	1000	'EX_fum(e)'	0	0	0	9	0	0	0	9				0	0	0	9	0	0	0	9
EX_glc(e)	D-Glucose exchange	<=> glc-D[e]	Exchange	-1	-1	-1	-1	-1	-1	'EX_glc(e)'	-1	-1	0	4	-1	-1	0	4	1	#DIV/0!		-1	-1	0	4	-1	-1	0	4	1	#DIV/0!
EX_gln-L(e)	L-Glutamine exchange	gln-L[e] <=>	Exchange	0	1000	0	1000	0	1000	'EX_gln-L(e)'	0	0	0	9	0	0	0	9				0	0	0	9	0	0	0	9
EX_glu-L(e)	L-Glutamate exchange	glu-L[e] <=>	Exchange	0	1000	0	1000	0	1000	'EX_glu-L(e)'	0	2.98e-06	2.98e-06	7	0	7.2e-06	7.2e-06	7	2.41611	2.41611		0	2.98e-06	2.98e-06	7	0	1.63e-06	1.63e-06	7	0.54698	0.54698
EX_h2o(e)	H2O exchange	h2o[e] <=>	Exchange	-1000	1000	-1000	1000	-1000	1000	'EX_h2o(e)'	4.69879	4.69882	2.5804e-05	1	4.82203	4.82209	6.2377e-05	1	1.02623	2.41734		4.69879	4.69882	2.6e-05	1	4.13259	4.13261	1.5e-05	1	0.879499	0.576923
EX_h(e)	H+ exchange	h[e] <=>	Exchange	-1000	1000	-1000	1000	-1000	1000	'EX_h(e)'	0.956293	0.956319	2.5804e-05	1	0.74268	0.742742	6.2377e-05	1	0.776668	2.41734		0.956293	0.956319	2.6e-05	1	1.15252	1.15254	1.4e-05	1	1.20518	0.538462
EX_lac-D(e)	D-lactate exchange	lac-D[e] <=>	Exchange	0	1000	0	1000	0	1000	'EX_lac-D(e)'	0	4.99e-06	4.99e-06	7	0	1.21e-05	1.21e-05	7	2.42485	2.42485		0	4.99e-06	4.99e-06	7	0	2.73e-06	2.73e-06	7	0.547094	0.547094
EX_mal-L(e)	L-Malate exchange	mal-L[e] <=>	Exchange	0	1000	0	1000	0	1000	'EX_mal-L(e)'	0	0	0	9	0	0	0	9				0	0	0	9	0	0	0	9
EX_nh4(e)	Ammonia exchange	nh4[e] <=>	Exchange	-1000	1000	-1000	1000	-1000	1000	'EX_nh4(e)'	-0.370005	-0.370002	2.977e-06	4	-0.240468	-0.240461	7.197e-06	4	0.649905	2.41753		-0.37	-0.37	0	4	-0.3621	-0.3621	0	4	0.978649	#DIV/0!
EX_o2(e)	O2 exchange	o2[e] <=>	Exchange	-1000	0	-1000	0	-1000	0	'EX_o2(e)'	-3.30718	-3.30716	1.8214e-05	4	-4.16926	-4.16922	4.4031e-05	4	1.26067	2.41743		-3.30718	-3.30716	2e-05	4	-3.22041	-3.2204	1e-05	4	0.973763	0.5
EX_pi(e)	Phosphate exchange	pi[e] <=>	Exchange	-1000	1000	-1000	1000	-1000	1000	'EX_pi(e)'	-0.114662	-0.114661	7.48e-07	4	-0.115436	-0.115434	1.807e-06	4	1.00675	2.41578		-0.11466	-0.11466	0	4	-0.18536	-0.18535	1e-05	4	1.61661	#DIV/0!
EX_pyr(e)	Pyruvate exchange	pyr[e] <=>	Exchange	0	1000	0	1000	0	1000	'EX_pyr(e)'	0	5.95e-06	5.95e-06	7	0	1.44e-05	1.44e-05	7	2.42017	2.42017		0	5.95e-06	5.95e-06	7	0	3.25e-06	3.25e-06	7	0.546218	0.546218
EX_succ(e)	Succinate exchange	succ[e] <=>	Exchange	0	1000	0	1000	0	1000	'EX_succ(e)'	0	3.87e-06	3.87e-06	7	0	9.36e-06	9.36e-06	7	2.4186	2.4186		0	3.87e-06	3.87e-06	7	0	2.11e-06	2.11e-06	7	0.54522	0.54522
FBA	fructose-bisphosphate aldolase	fdp[c] <=> dhap[c] + g3p[c]	Glycolysis/Gluconeogenesis	-1000	1000	-1000	1000	-1000	1000	'FBA'	0.836186	0.836225	3.8706e-05	1	0.92305	0.923144	9.3566e-05	1	1.10394	2.41735		0.836186	0.836225	3.9e-05	1	0.892576	0.892597	2.1e-05	1	1.06741	0.538462
FBP	fructose-bisphosphatase	fdp[c] + h2o[c] -> f6p[c] + pi[c]	Glycolysis/Gluconeogenesis	0	1000	0	1000	0	1000	'FBP'	0	3.87e-05	3.87e-05	7	0	9.36e-05	9.36e-05	7	2.4186	2.4186		0	3.87e-05	3.87e-05	7	0	2.11e-05	2.11e-05	7	0.54522	0.54522
FORt2	formate transport in via proton symport	for[e] + h[e] -> for[c] + h[c]	Transport, Extracellular	0	1000	0	1000	0	1000	'FORt2'	0	0.000154823	0.000154823	3	0	0.000374264	0.000374264	3	2.41737	2.41737		0	0.000155	0.000155	3	0	8.46e-05	8.46e-05	7	0.545806	0.545806
FORti	formate transport via diffusion	for[c] -> for[e]	Transport, Extracellular	0	1000	0	1000	0	1000	'FORti'	0	0.000154823	0.000154823	3	0	0.000374264	0.000374264	3	2.41737	2.41737		0	0.000155	0.000155	3	0	8.46e-05	8.46e-05	7	0.545806	0.545806
FRD7	fumarate reductase	fum[c] + q8h2[c] -> q8[c] + succ[c]	Oxidative Phosphorylation	0	1000	0	1000	0	1000	'FRD7'	0	999.005	999.005	3	0	998.66	998.66	3	0.999654	0.999654		0	999.005	999.005	3	0	998.995	998.995	3	0.99999	0.99999
FRUpts2	Fructose transport via PEP:Pyr PTS (f6p generating)	fru[e] + pep[c] -> f6p[c] + pyr[c]	Transport, Extracellular	0	1000	0	1000	0	1000	'FRUpts2'	0	0	0	9	0	0	0	9				0	0	0	9	0	0	0	9
FUM	fumarase	fum[c] + h2o[c] <=> mal-L[c]	Citric Acid Cycle	-1000	1000	-1000	1000	-1000	1000	'FUM'	0.995182	0.995191	9.108e-06	1	1.34049	1.34051	2.2015e-05	1	1.34699	2.41711		0.995182	0.995191	9e-06	1	1.00507	1.00507	5e-06	1	1.00993	0.555556
FUMt2_2	Fumarate transport via proton symport (2 H)	fum[e] + 2 h[e] -> fum[c] + 2 h[c]	Transport, Extracellular	0	1000	0	1000	0	1000	'FUMt2_2'	0	0	0	9	0	0	0	9				0	0	0	9	0	0	0	9
G6PDH2r	glucose 6-phosphate dehydrogenase	g6p[c] + nadp[c] <=> 6pgl[c] + h[c] + nadph[c]	Pentose Phosphate Pathway	-1000	1000	-1000	1000	-1000	1000	'G6PDH2r'	0	3.87e-05	3.87e-05	7	0	9.36e-05	9.36e-05	7	2.4186	2.4186		0	3.87e-05	3.87e-05	7	0	2.11e-05	2.11e-05	7	0.54522	0.54522
GAPD	glyceraldehyde-3-phosphate dehydrogenase	g3p[c] + nad[c] + pi[c] <=> 13dpg[c] + h[c] + nadh[c]	Glycolysis/Gluconeogenesis	-1000	1000	-1000	1000	-1000	1000	'GAPD'	1.65156	1.6516	3.8705e-05	1	1.8252	1.8253	9.3566e-05	1	1.10517	2.41741		1.65156	1.6516	3.9e-05	1	1.75147	1.75149	2.1e-05	1	1.06048	0.538462
GLCpts	D-glucose transport via PEP:Pyr PTS	glc-D[e] + pep[c] -> g6p[c] + pyr[c]	Transport, Extracellular	0	1000	0	1000	0	1000	'GLCpts'	0.999845	1	0.000154823	2	0.999626	1	0.000374264	2	1	2.41737		0.999845	1	0.000155	2	0.999915	1	8.5e-05	1	1	0.548387
GLNS	glutamine synthetase	atp[c] + glu-L[c] + nh4[c] -> adp[c] + gln-L[c] + h[c] + pi[c]	Glutamate Metabolism	0	1000	0	1000	0	1000	'GLNS'	0.140742	0.14078	3.8706e-05	1	0.0536672	0.0537608	9.3566e-05	1	0.381877	2.41735		0.140742	0.14078	3.8e-05	1	0.070168	0.070189	2.1e-05	1	0.498572	0.552632
GLNabc	L-glutamine transport via ABC system	atp[c] + gln-L[e] + h2o[c] -> adp[c] + gln-L[c] + h[c] + pi[c]	Transport, Extracellular	0	1000	0	1000	0	1000	'GLNabc'	0	0	0	9	0	0	0	9				0	0	0	9	0	0	0	9
GLUDy	glutamate dehydrogenase (NADP)	glu-L[c] + h2o[c] + nadp[c] <=> akg[c] + h[c] + nadph[c] + nh4[c]	Glutamate Metabolism	-1000	1000	-1000	1000	-1000	1000	'GLUDy'	-0.161991	-0.16195	4.1683e-05	4	-0.163087	-0.162986	0.000100763	5	1.00676	2.41736		-0.16199	-0.16195	4e-05	4	-0.26186	-0.26184	2e-05	4	1.61652	0.5
GLUN	glutaminase	gln-L[c] + h2o[c] -> glu-L[c] + nh4[c]	Glutamate Metabolism	0	1000	0	1000	0	1000	'GLUN'	0	3.87e-05	3.87e-05	7	0	9.36e-05	9.36e-05	7	2.4186	2.4186		0	3.87e-05	3.87e-05	7	0	2.11e-05	2.11e-05	7	0.54522	0.54522
GLUSy	glutamate synthase (NADPH)	akg[c] + gln-L[c] + h[c] + nadph[c] -> 2 glu-L[c] + nadp[c]	Glutamate Metabolism	0	1000	0	1000	0	1000	'GLUSy'	0	3.87e-05	3.87e-05	7	0	9.36e-05	9.36e-05	7	2.4186	2.4186		0	3.87e-05	3.87e-05	7	0	2.11e-05	2.11e-05	7	0.54522	0.54522
GLUt2r	L-glutamate transport via proton symport, reversible	glu-L[e] + h[e] <=> glu-L[c] + h[c]	Transport, Extracellular	-1000	1000	-1000	1000	-1000	1000	'GLUt2r'	-2.98e-06	0	2.98e-06	7	-7.2e-06	0	7.2e-06	7	2.41611	2.41611		-2.98e-06	0	2.98e-06	7	-1.63e-06	0	1.63e-06	7	0.54698	0.54698
GND	phosphogluconate dehydrogenase	6pgc[c] + nadp[c] -> co2[c] + nadph[c] + ru5p-D[c]	Pentose Phosphate Pathway	0	0	0	0	0	0	'GND'	0	0	0	9	0	0	0	9				0	0	0	9	0	0	0	9
H2Ot	H2O transport via diffusion	h2o[e] <=> h2o[c]	Transport, Extracellular	-1000	1000	-1000	1000	-1000	1000	'H2Ot'	-4.69882	-4.69879	2.5804e-05	4	-4.82209	-4.82203	6.2377e-05	4	1.02623	2.41734		-4.69882	-4.69879	3e-05	4	-4.13261	-4.13259	2e-05	4	0.8795	0.666667
ICDHyr	isocitrate dehydrogenase (NADP)	icit[c] + nadp[c] <=> akg[c] + co2[c] + nadph[c]	Citric Acid Cycle	-1000	1000	-1000	1000	-1000	1000	'ICDHyr'	0.939463	1.02882	0.0893566	2	1.28435	1.37437	0.0900132	2	1.33587	1.00735		0.939463	1.02882	0.089357	2	1.02995	1.05943	0.029488	2	1.02976	0.330002
ICL	Isocitrate lyase	icit[c] -> glx[c] + succ[c]	Anaplerotic reactions	0	1000	0	1000	0	1000	'ICL'	0	0.0893566	0.0893566	3	0	0.0900132	0.0900132	3	1.00735	1.00735		0	0.089357	0.089357	3	0	0.029488	0.029488	3	0.330002	0.330002
LDH_D	D-lactate dehydrogenase	lac-D[c] + nad[c] <=> h[c] + nadh[c] + pyr[c]	Pyruvate Metabolism	-1000	1000	-1000	1000	-1000	1000	'LDH_D'	-4.99e-06	0	4.99e-06	7	-1.21e-05	0	1.21e-05	7	2.42485	2.42485		-4.99e-06	0	4.99e-06	7	-2.73e-06	0	2.73e-06	7	0.547094	0.547094
MALS	malate synthase	accoa[c] + glx[c] + h2o[c] -> coa[c] + h[c] + mal-L[c]	Anaplerotic reactions	0	1000	0	1000	0	1000	'MALS'	0	0.0893566	0.0893566	3	0	0.0900132	0.0900132	3	1.00735	1.00735		0	0.089357	0.089357	3	0	0.029488	0.029488	3	0.330002	0.330002
MALt2_2	Malate transport via proton symport (2 H)	2 h[e] + mal-L[e] -> 2 h[c] + mal-L[c]	Transport, Extracellular	0	1000	0	1000	0	1000	'MALt2_2'	0	0	0	9	0	0	0	9				0	0	0	9	0	0	0	9
MDH	malate dehydrogenase	mal-L[c] + nad[c] <=> h[c] + nadh[c] + oaa[c]	Citric Acid Cycle	-1000	1000	-1000	1000	-1000	1000	'MDH'	0.995153	1.08455	0.0893953	2	1.34042	1.43053	0.0901068	2	1.31901	1.00796		0.995153	1.08455	0.089395	2	1.00505	1.03456	0.029509	2	0.953909	0.330097
ME1	malic enzyme (NAD)	mal-L[c] + nad[c] -> co2[c] + nadh[c] + pyr[c]	Anaplerotic reactions	0	0	0	0	0	0	'ME1'	0	0	0	9	0	0	0	9				0	0	0	9	0	0	0	9
ME2	malic enzyme (NADP)	mal-L[c] + nadp[c] -> co2[c] + nadph[c] + pyr[c]	Anaplerotic reactions	0	1000	0	1000	0	1000	'ME2'	0	3.87e-05	3.87e-05	7	0	9.36e-05	9.36e-05	7	2.4186	2.4186		0	3.87e-05	3.87e-05	7	0	2.11e-05	2.11e-05	7	0.54522	0.54522
NADH16	NADH dehydrogenase (ubiquinone-8 & 3 protons)	4 h[c] + nadh[c] + q8[c] -> 3 h[e] + nad[c] + q8h2[c]	Oxidative Phosphorylation	0	1000	0	1000	0	1000	'NADH16'	5.09514	5.09517	2.7321e-05	1	6.82251	6.82257	6.6047e-05	1	1.33903	2.41744		5.09514	5.09517	2.7e-05	1	5.21806	5.21807	1.5e-05	1	1.02412	0.555556
NADTRHD	NAD transhydrogenase	nad[c] + nadph[c] -> nadh[c] + nadp[c]	Oxidative Phosphorylation	0	1000	0	1000	0	1000	'NADTRHD'	0.107636	0.19707	0.089434	2	0.622968	0.713168	0.0902004	2	3.61885	1.00857		0.107636	0.19707	0.089434	2	0	0.029488	0.029488	3	0.149632	0.329718
NH4t	ammonia reversible transport	nh4[e] <=> nh4[c]	Inorganic Ion Transport and Metabolism	-1000	1000	-1000	1000	-1000	1000	'NH4t'	0.370002	0.370005	2.977e-06	1	0.240461	0.240468	7.197e-06	1	0.649905	2.41753		0.370002	0.370005	3e-06	1	0.362103	0.362104	1e-06	1	0.978646	0.333333
O2t	o2 transport (diffusion)	o2[e] <=> o2[c]	Transport, Extracellular	-1000	1000	-1000	1000	-1000	1000	'O2t'	3.30716	3.30718	1.8214e-05	1	4.16922	4.16926	4.4031e-05	1	1.26067	2.41743		3.30716	3.30718	1.8e-05	1	3.2204	3.22041	1e-05	1	0.973764	0.555556
PDH	pyruvate dehydrogenase	coa[c] + nad[c] + pyr[c] -> accoa[c] + co2[c] + nadh[c]	Glycolysis/Gluconeogenesis	0	1000	0	1000	0	1000	'PDH'	1.14561	1.23499	0.0893824	2	1.49191	1.58198	0.0900756	2	1.28097	1.00776		1.14561	1.23499	0.089382	2	1.24826	1.27776	0.029501	2	1.03463	0.330055
PFK	phosphofructokinase	atp[c] + f6p[c] -> adp[c] + fdp[c] + h[c]	Glycolysis/Gluconeogenesis	0	1000	0	1000	0	1000	'PFK'	0.836186	0.836263	7.7411e-05	1	0.92305	0.923237	0.000187132	2	1.104	2.41738		0.836186	0.836263	7.7e-05	1	0.892576	0.892618	4.2e-05	1	1.06739	0.545455
PFL	pyruvate formate lyase	coa[c] + pyr[c] -> accoa[c] + for[c]	Pyruvate Metabolism	0	1000	0	1000	0	1000	'PFL'	0	2.58e-05	2.58e-05	7	0	6.24e-05	6.24e-05	7	2.4186	2.4186		0	2.58e-05	2.58e-05	7	0	1.41e-05	1.41e-05	7	0.546512	0.546512
PGI	glucose-6-phosphate isomerase	g6p[c] <=> f6p[c]	Glycolysis/Gluconeogenesis	-1000	1000	-1000	1000	-1000	1000	'PGI'	0.993572	0.99361	3.8706e-05	1	0.993474	0.993567	9.3566e-05	1	0.999957	2.41735		0.993572	0.99361	3.8e-05	1	0.98965	0.989671	2.1e-05	1	0.996036	0.552632
PGK	phosphoglycerate kinase	3pg[c] + atp[c] <=> 13dpg[c] + adp[c]	Glycolysis/Gluconeogenesis	-1000	1000	-1000	1000	-1000	1000	'PGK'	-1.6516	-1.65156	3.8705e-05	4	-1.8253	-1.8252	9.3566e-05	4	1.10517	2.41741		-1.6516	-1.65156	4e-05	4	-1.75149	-1.75147	2e-05	4	1.06048	0.5
PGL	6-phosphogluconolactonase	6pgl[c] + h2o[c] -> 6pgc[c] + h[c]	Pentose Phosphate Pathway	0	1000	0	1000	0	1000	'PGL'	0	3.87e-05	3.87e-05	7	0	9.36e-05	9.36e-05	7	2.4186	2.4186		0	3.87e-05	3.87e-05	7	0	2.11e-05	2.11e-05	7	0.54522	0.54522
PGM	phosphoglycerate mutase	2pg[c] <=> 3pg[c]	Glycolysis/Gluconeogenesis	-1000	1000	-1000	1000	-1000	1000	'PGM'	-1.60497	-1.60493	3.8705e-05	4	-1.77836	-1.77826	9.3566e-05	4	1.10803	2.41741		-1.60497	-1.60493	4e-05	4	-1.67611	-1.67609	2e-05	4	1.04432	0.5
PIt2r	phosphate reversible transport via symport	h[e] + pi[e] <=> h[c] + pi[c]	Inorganic Ion Transport and Metabolism	-1000	1000	-1000	1000	-1000	1000	'PIt2r'	0.114661	0.114662	7.48e-07	1	0.115434	0.115436	1.807e-06	1	1.00675	2.41578		0.114661	0.114662	1e-06	1	0.185355	0.185355	0	1	1.61653	0
PPC	phosphoenolpyruvate carboxylase	co2[c] + h2o[c] + pep[c] -> h[c] + oaa[c] + pi[c]	Anaplerotic reactions	0	1000	0	1000	0	1000	'PPC'	0	0.0893566	0.0893566	3	0	0.0900132	0.0900132	3	1.00735	1.00735		0	0.089357	0.089357	3	0.114899	0.144407	0.029508	2	1.61607	0.330226
PPCK	phosphoenolpyruvate carboxykinase	atp[c] + oaa[c] -> adp[c] + co2[c] + pep[c]	Anaplerotic reactions	0	0	0	0	0	0	'PPCK'	0	0	0	9	0	0	0	9				0	0	0	9	0	0	0	9
PPS	phosphoenolpyruvate synthase	atp[c] + h2o[c] + pyr[c] -> amp[c] + 2 h[c] + pep[c] + pi[c]	Glycolysis/Gluconeogenesis	0	1000	0	1000	0	1000	'PPS'	0	3.87e-05	3.87e-05	7	0	9.36e-05	9.36e-05	7	2.4186	2.4186		0	3.87e-05	3.87e-05	7	0	2.11e-05	2.11e-05	7	0.54522	0.54522
PTAr	phosphotransacetylase	accoa[c] + pi[c] <=> actp[c] + coa[c]	Pyruvate Metabolism	-1000	1000	-1000	1000	-1000	1000	'PTAr'	0	9.11e-06	9.11e-06	7	0	2.2e-05	2.2e-05	7	2.41493	2.41493		0	9.11e-06	9.11e-06	7	0	4.98e-06	4.98e-06	7	0.546652	0.546652
PYK	pyruvate kinase	adp[c] + h[c] + pep[c] -> atp[c] + pyr[c]	Glycolysis/Gluconeogenesis	0	1000	0	1000	0	1000	'PYK'	0.233892	0.323403	0.0895114	2	0.580766	0.671153	0.0903875	2	2.07528	1.00979		0.233892	0.323403	0.089511	2	0.390983	0.420534	0.029551	2	1.30034	0.330138
PYRt2r	pyruvate reversible transport via proton symport	h[e] + pyr[e] <=> h[c] + pyr[c]	Transport, Extracellular	-1000	1000	-1000	1000	-1000	1000	'PYRt2r'	-5.95e-06	0	5.95e-06	7	-1.44e-05	0	1.44e-05	7	2.42017	2.42017		-5.95e-06	0	5.95e-06	7	-3.25e-06	0	3.25e-06	7	0.546218	0.546218
RPE	ribulose 5-phosphate 3-epimerase	ru5p-D[c] <=> xu5p-D[c]	Pentose Phosphate Pathway	-1000	1000	-1000	1000	-1000	1000	'RPE'	-0.155177	-0.155176	9.93e-07	4	-0.0682012	-0.0681988	2.399e-06	4	0.439506	2.41591		-0.15518	-0.15518	0	4	-0.0935	-0.0935	0	4	0.602526	#DIV/0!
RPI	ribose-5-phosphate isomerase	r5p[c] <=> ru5p-D[c]	Pentose Phosphate Pathway	-1000	1000	-1000	1000	-1000	1000	'RPI'	-0.155177	-0.155176	9.93e-07	4	-0.0682012	-0.0681988	2.399e-06	4	0.439506	2.41591		-0.15518	-0.15518	0	4	-0.0935	-0.0935	0	4	0.602526	#DIV/0!
SUCCt2_2	succinate transport via proton symport (2 H)	2 h[e] + succ[e] -> 2 h[c] + succ[c]	Transport, Extracellular	0	1000	0	1000	0	1000	'SUCCt2_2'	0	5.16e-05	5.16e-05	7	0	0.000124755	0.000124755	3	2.41773	2.41773		0	5.16e-05	5.16e-05	7	0	2.82e-05	2.82e-05	7	0.546512	0.546512
SUCCt3	succinate transport out via proton antiport	h[e] + succ[c] -> h[c] + succ[e]	Transport, Extracellular	0	1000	0	1000	0	1000	'SUCCt3'	0	5.16e-05	5.16e-05	7	0	0.000124755	0.000124755	3	2.41773	2.41773		0	5.16e-05	5.16e-05	7	0	2.82e-05	2.82e-05	7	0.546512	0.546512
SUCDi	succinate dehydrogenase (irreversible)	q8[c] + succ[c] -> fum[c] + q8h2[c]	Oxidative Phosphorylation	0	1000	0	1000	0	1000	'SUCDi'	0.995182	1000	999.005	2	1.34049	1000	998.66	2	1	0.999654		0.995182	1000	999.005	2	1.00507	1000	998.995	2	1	0.99999
SUCOAS	succinyl-CoA synthetase (ADP-forming)	atp[c] + coa[c] + succ[c] <=> adp[c] + pi[c] + succoa[c]	Citric Acid Cycle	-1000	1000	-1000	1000	-1000	1000	'SUCOAS'	-0.995191	-0.905835	0.0893566	5	-1.34051	-1.2505	0.0900132	5	1.34699	1.00735		-0.99519	-0.90583	0.08936	5	-1.00507	-0.97559	0.02948	5	1.00993	0.329902
TALA	transaldolase	g3p[c] + s7p[c] <=> e4p[c] + f6p[c]	Pentose Phosphate Pathway	-1000	1000	-1000	1000	-1000	1000	'TALA'	-0.00557617	-0.0055757	4.67e-07	4	-0.00561379	-0.00561266	1.13e-06	4	1.00675	2.4197		-0.00558	-0.00558	0	4	-0.00901	-0.00901	0	4	1.6147	#DIV/0!
THD2	NAD(P) transhydrogenase	2 h[e] + nadh[c] + nadp[c] -> 2 h[c] + nad[c] + nadph[c]	Oxidative Phosphorylation	0	1000	0	1000	0	1000	'THD2'	0	7.74e-05	7.74e-05	7	0	0.000187132	0.000187132	3	2.41773	2.41773		0	7.74e-05	7.74e-05	7	0	4.23e-05	4.23e-05	7	0.546512	0.546512
TKT1	transketolase	r5p[c] + xu5p-D[c] <=> g3p[c] + s7p[c]	Pentose Phosphate Pathway	-1000	1000	-1000	1000	-1000	1000	'TKT1'	-0.00557617	-0.0055757	4.67e-07	4	-0.00561379	-0.00561266	1.13e-06	4	1.00675	2.4197		-0.00558	-0.00558	0	4	-0.00901	-0.00901	0	4	1.6147	#DIV/0!
TKT2	transketolase	e4p[c] + xu5p-D[c] <=> f6p[c] + g3p[c]	Pentose Phosphate Pathway	-1000	1000	-1000	1000	-1000	1000	'TKT2'	-0.149601	-0.1496	9.93e-07	4	-0.0625875	-0.0625851	2.4e-06	4	0.418363	2.41692		-0.1496	-0.1496	0	4	-0.08449	-0.08449	0	4	0.564773	#DIV/0!
TPI	triose-phosphate isomerase	dhap[c] <=> g3p[c]	Glycolysis/Gluconeogenesis	-1000	1000	-1000	1000	-1000	1000	'TPI'	0.836186	0.836225	3.8706e-05	1	0.92305	0.923144	9.3566e-05	1	1.10394	2.41735		0.836186	0.836225	3.9e-05	1	0.892576	0.892597	2.1e-05	1	1.06741	0.538462
DHQD	3-dehydroquinate dehydratase	3dhq[c] <=> h2o[c] + 3dhsk[c]	Tyrosine, Tryptophan, and Phenylalanine Metabolism	-1000	1000	-1000	1000	-1000	1000	'DHQD'	0.132772	0.132773	1.294e-06	1	0.0456436	0.0456467	3.128e-06	1	0.343795	2.41731		0.132772	0.132773	1e-06	1	0.057284	0.057285	1e-06	1	0.431451	1
SHK3Dr	shikimate dehydrogenase	h[c] + nadph[c] + 3dhsk[c] <=> nadp[c] + skm[c]	Tyrosine, Tryptophan, and Phenylalanine Metabolism	-1000	1000	-1000	1000	-1000	1000	'SHK3Dr'	0.132772	0.132773	1.294e-06	1	0.0456436	0.0456467	3.128e-06	1	0.343795	2.41731		0.132772	0.132773	1e-06	1	0.057284	0.057285	1e-06	1	0.431451	1
TRPS1	tryptophan synthase (indoleglycerol phosphate)	3ig3p[c] + ser-L[c] -> g3p[c] + h2o[c] + trp-L[c]	Tyrosine, Tryptophan, and Phenylalanine Metabolism	0	1000	0	1000	0	1000	'TRPS1'	0	0	0	9	0	0	0	9				0	0	0	9	0	0	0	9
CHORM	chorismate mutase	chor[c] <=> pphn[c]	Tyrosine, Tryptophan, and Phenylalanine Metabolism	-1000	1000	-1000	1000	-1000	1000	'CHORM'	0	1.29e-06	1.29e-06	7	0	3.13e-06	3.13e-06	7	2.42636	2.42636		0	1.29e-06	1.29e-06	7	0	7.07e-07	7.07e-07	7	0.548062	0.548062
ANPRT	anthranilate phosphoribosyltransferase	anth[c] + prpp[c] -> ppi[c] + pran[c]	Tyrosine, Tryptophan, and Phenylalanine Metabolism	0	1000	0	1000	0	1000	'ANPRT'	0.132772	0.132773	9.92e-07	1	0.0456436	0.045646	2.399e-06	1	0.343791	2.41835		0.132772	0.132773	1e-06	1	0.057284	0.057284	0	1	0.431443	0
IGPS	indole-3-glycerol-phosphate synthase	h[c] + 2cpr5p[c] -> co2[c] + h2o[c] + 3ig3p[c]	Tyrosine, Tryptophan, and Phenylalanine Metabolism	0	1000	0	1000	0	1000	'IGPS'	0.132772	0.132773	9.92e-07	1	0.0456436	0.045646	2.399e-06	1	0.343791	2.41835		0.132772	0.132773	1e-06	1	0.057284	0.057284	0	1	0.431443	0
PRAIi	phosphoribosylanthranilate isomerase (irreversible)	pran[c] -> 2cpr5p[c]	Tyrosine, Tryptophan, and Phenylalanine Metabolism	0	1000	0	1000	0	1000	'PRAIi'	0.132772	0.132773	9.92e-07	1	0.0456436	0.045646	2.399e-06	1	0.343791	2.41835		0.132772	0.132773	1e-06	1	0.057284	0.057284	0	1	0.431443	0
TRPS3	tryptophan synthase (indoleglycerol phosphate)	3ig3p[c] -> g3p[c] + indole[c]	Tyrosine, Tryptophan, and Phenylalanine Metabolism	0	1000	0	1000	0	1000	'TRPS3'	0.132772	0.132773	9.92e-07	1	0.0456436	0.045646	2.399e-06	1	0.343791	2.41835		0.132772	0.132773	1e-06	1	0.057284	0.057284	0	1	0.431443	0
DHQS	3-dehydroquinate synthase	2dda7p[c] -> pi[c] + 3dhq[c]	Tyrosine, Tryptophan, and Phenylalanine Metabolism	0	1000	0	1000	0	1000	'DHQS'	0.132772	0.132773	1.294e-06	1	0.0456436	0.0456467	3.128e-06	1	0.343795	2.41731		0.132772	0.132773	1e-06	1	0.057284	0.057285	1e-06	1	0.431451	1
SHKK	shikimate kinase	atp[c] + skm[c] -> adp[c] + h[c] + skm5p[c]	Tyrosine, Tryptophan, and Phenylalanine Metabolism	0	1000	0	1000	0	1000	'SHKK'	0.132772	0.132773	1.294e-06	1	0.0456436	0.0456467	3.128e-06	1	0.343795	2.41731		0.132772	0.132773	1e-06	1	0.057284	0.057285	1e-06	1	0.431451	1
TRPAS2	Tryptophanase (L-tryptophan)	h2o[c] + trp-L[c] <=> nh4[c] + pyr[c] + indole[c]	Tyrosine, Tryptophan, and Phenylalanine Metabolism	-1000	1000	-1000	1000	-1000	1000	'TRPAS2'	-0.132773	-0.132772	9.92e-07	4	-0.045646	-0.0456436	2.399e-06	4	0.343791	2.41835		-0.13277	-0.13277	0	4	-0.05728	-0.05728	0	4	0.431423	#DIV/0!
PPNDH	prephenate dehydratase	h[c] + pphn[c] -> co2[c] + h2o[c] + phpyr[c]	Tyrosine, Tryptophan, and Phenylalanine Metabolism	0	1000	0	1000	0	1000	'PPNDH'	0	1.24e-06	1.24e-06	7	0	3e-06	3e-06	7	2.41935	2.41935		0	1.24e-06	1.24e-06	7	0	6.79e-07	6.79e-07	7	0.547581	0.547581
PHETA1	phenylalanine transaminase	akg[c] + phe-L[c] <=> glu-L[c] + phpyr[c]	Tyrosine, Tryptophan, and Phenylalanine Metabolism	-1000	1000	-1000	1000	-1000	1000	'PHETA1'	-1.24e-06	0	1.24e-06	7	-3e-06	0	3e-06	7	2.41935	2.41935		-1.24e-06	0	1.24e-06	7	-6.79e-07	0	6.79e-07	7	0.547581	0.547581
ANS	anthranilate synthase	gln-L[c] + chor[c] -> glu-L[c] + h[c] + pyr[c] + anth[c]	Tyrosine, Tryptophan, and Phenylalanine Metabolism	0	1000	0	1000	0	1000	'ANS'	0.132772	0.132773	9.92e-07	1	0.0456436	0.045646	2.399e-06	1	0.343791	2.41835		0.132772	0.132773	1e-06	1	0.057284	0.057284	0	1	0.431443	0
CHORS	chorismate synthase	3psme[c] -> pi[c] + chor[c]	Tyrosine, Tryptophan, and Phenylalanine Metabolism	0	1000	0	1000	0	1000	'CHORS'	0.132772	0.132773	1.294e-06	1	0.0456436	0.0456467	3.128e-06	1	0.343795	2.41731		0.132772	0.132773	1e-06	1	0.057284	0.057285	1e-06	1	0.431451	1
TRPS2	tryptophan synthase (indole)	ser-L[c] + indole[c] -> h2o[c] + trp-L[c]	Transport, Extracellular	0	1000	0	1000	0	1000	'TRPS2'	0	0	0	9	0	0	0	9				0	0	0	9	0	0	0	9
DDPA	3-deoxy-D-arabino-heptulosonate 7-phosphate synthetase	e4p[c] + h2o[c] + pep[c] -> pi[c] + 2dda7p[c]	Tyrosine, Tryptophan, and Phenylalanine Metabolism	0	1000	0	1000	0	1000	'DDPA'	0.132772	0.132773	1.294e-06	1	0.0456436	0.0456467	3.128e-06	1	0.343795	2.41731		0.132772	0.132773	1e-06	1	0.057284	0.057285	1e-06	1	0.431451	1
TYRTA	tyrosine transaminase	akg[c] + tyr-L[c] <=> glu-L[c] + 34hpp[c]	Tyrosine, Tryptophan, and Phenylalanine Metabolism	-1000	1000	-1000	1000	-1000	1000	'TYRTA'	-1.29e-06	0	1.29e-06	7	-3.13e-06	0	3.13e-06	7	2.42636	2.42636		-1.29e-06	0	1.29e-06	7	-7.07e-07	0	7.07e-07	7	0.548062	0.548062
PSCVT	3-phosphoshikimate 1-carboxyvinyltransferase	pep[c] + skm5p[c] <=> pi[c] + 3psme[c]	Tyrosine, Tryptophan, and Phenylalanine Metabolism	-1000	1000	-1000	1000	-1000	1000	'PSCVT'	0.132772	0.132773	1.294e-06	1	0.0456436	0.0456467	3.128e-06	1	0.343795	2.41731		0.132772	0.132773	1e-06	1	0.057284	0.057285	1e-06	1	0.431451	1
EX_trp(e)	Tryptophan exchange	trp-L[e] <=>	Exchange	0	1000	0	1000	0	1000	'EX_trp(e)'	0	9.92e-07	9.92e-07	7	0	2.4e-06	2.4e-06	7	2.41935	2.41935		0	9.92e-07	9.92e-07	7	0	5.42e-07	5.42e-07	7	0.546371	0.546371
TRPt2r	L-tryptophan reversible transport via proton symport	h[c] + trp-L[c] <=> h[e] + trp-L[e]	Transport, Extracellular	-1000	1000	-1000	1000	-1000	1000	'TRPt2r'	0	9.92e-07	9.92e-07	7	0	2.4e-06	2.4e-06	7	2.41935	2.41935		0	9.92e-07	9.92e-07	7	0	5.42e-07	5.42e-07	7	0.546371	0.546371
PHEt2r	L-phenylalanine reversible transport via proton symport	h[e] + phe-L[e] <=> h[c] + phe-L[c]	Transport, Extracellular	-1000	1000	-1000	1000	-1000	1000	'PHEt2r'	-1.24e-06	0	1.24e-06	7	-3e-06	0	3e-06	7	2.41935	2.41935		-1.24e-06	0	1.24e-06	7	-6.79e-07	0	6.79e-07	7	0.547581	0.547581
EX_phe(e)	Phenylalanine exchange	phe-L[e] <=>	Exchange	0	1000	0	1000	0	1000	'EX_phe(e)'	0	1.24e-06	1.24e-06	7	0	3e-06	3e-06	7	2.41935	2.41935		0	1.24e-06	1.24e-06	7	0	6.79e-07	6.79e-07	7	0.547581	0.547581
EX_tyr(e)	Tyrosine exchange	tyr-L[e] <=>	Exchange	0	1000	0	1000	0	1000	'EX_tyr(e)'	0	1.29e-06	1.29e-06	7	0	3.13e-06	3.13e-06	7	2.42636	2.42636		0	1.29e-06	1.29e-06	7	0	7.07e-07	7.07e-07	7	0.548062	0.548062
TYRt2r	L-tyrosine reversible transport via proton symport	h[e] + tyr-L[e] <=> h[c] + tyr-L[c]	Transport, Extracellular	-1000	1000	-1000	1000	-1000	1000	'TYRt2r'	-1.29e-06	0	1.29e-06	7	-3.13e-06	0	3.13e-06	7	2.42636	2.42636		-1.29e-06	0	1.29e-06	7	-7.07e-07	0	7.07e-07	7	0.548062	0.548062
PPND	prephenate dehydrogenase	nad[c] + pphn[c] -> co2[c] + nadh[c] + 34hpp[c]	Tyrosine, Tryptophan, and Phenylalanine Metabolism	0	1000	0	1000	0	1000	'PPND'	0	1.29e-06	1.29e-06	7	0	3.13e-06	3.13e-06	7	2.42636	2.42636		0	1.29e-06	1.29e-06	7	0	7.07e-07	7.07e-07	7	0.548062	0.548062
PRPPS	phosphoribosylpyrophosphate synthetase	atp[c] + r5p[c] <=> amp[c] + h[c] + prpp[c]	Histidine Metabolism	-1000	1000	-1000	1000	-1000	1000	'PRPPS'	0.132772	0.132773	9.92e-07	1	0.0456436	0.045646	2.399e-06	1	0.343791	2.41835		0.132772	0.132773	1e-06	1	0.057284	0.057284	0	1	0.431443	0
PGCD	phosphoglycerate dehydrogenase	3pg[c] + nad[c] -> h[c] + nadh[c] + 3php[c]	Glycine and Serine Metabolism	0	0	0	0	0	0	'PGCD'	0	0	0	9	0	0	0	9				0	0	0	9	0	0	0	9
PSERT	phosphoserine transaminase	glu-L[c] + 3php[c] -> akg[c] + pser-L[c]	Glycine and Serine Metabolism	0	1000	0	1000	0	1000	'PSERT'	0	0	0	9	0	0	0	9				0	0	0	9	0	0	0	9
PSP_L	phosphoserine phosphatase (L-serine)	h2o[c] + pser-L[c] -> pi[c] + ser-L[c]	Glycine and Serine Metabolism	0	1000	0	1000	0	1000	'PSP_L'	0	0	0	9	0	0	0	9				0	0	0	9	0	0	0	9
PPA	inorganic diphosphatase	h2o[c] + ppi[c] -> h[c] + 2 pi[c]	Anaplerotic reactions	0	1000	0	1000	0	1000	'PPA'	0.132772	0.132773	9.92e-07	1	0.0456436	0.045646	2.399e-06	1	0.343791	2.41835		0.132772	0.132773	1e-06	1	0.057284	0.057284	0	1	0.431443	0
GLCt2	D-glucose transport in via proton symport (periplasm)	glc-D[e] + h[e] -> h[c] + glc-D[c]	Transport, Extracellular	0	1000	0	1000	0	1000	'GLCt2'	0	0.000154823	0.000154823	3	0	0.000374264	0.000374264	3	2.41737	2.41737		0	0.000155	0.000155	3	0	8.46e-05	8.46e-05	7	0.545806	0.545806
HEX1	hexokinase (D-glucose:ATP)	atp[c] + glc-D[c] -> adp[c] + g6p[c] + h[c]	Glycolysis/Gluconeogenesis	0	1000	0	1000	0	1000	'HEX1'	0	0.000154823	0.000154823	3	0	0.000374264	0.000374264	3	2.41737	2.41737		0	0.000155	0.000155	3	0	8.46e-05	8.46e-05	7	0.545806	0.545806
rxnvio1	Violacein Biosynthesis Reaction 1	o2[c] + trp-L[c] -> h[c] + 2i3ip[c] + h2o2[c]	Violacein Biosynthesis	0	1000	0	1000	0	1000	'rxnvio1'	0.131	0.131001	9.83e-07	1	0.04386	0.0438624	2.376e-06	1	0.334825	2.41709		0.131	0.131001	1e-06	1	0.05442	0.054421	1e-06	1	0.415424	1
rxnvio2	Violacein Biosynthesis Reaction 2	2 2i3ip[c] -> co2[c] + nh4[c] + pdvnate[c]	Violacein Biosynthesis	0	1000	0	1000	0	1000	'rxnvio2'	0.0655	0.0655005	4.92e-07	1	0.02193	0.0219312	1.188e-06	1	0.334825	2.41463		0.0655	0.0655	0	1	0.02721	0.02721	0	1	0.41542	#DIV/0!
rxnvio3	Violacein Biosynthesis Reaction 3	h[c] + nadph[c] + o2[c] + pdvnate[c] -> h2o[c] + nadp[c] + pvnate[c]	Violacein Biosynthesis	0	1000	0	1000	0	1000	'rxnvio3'	0.0655	0.0655005	4.84e-07	1	0.02193	0.0219312	1.17e-06	1	0.334825	2.41736		0.0655	0.0655	0	1	0.02721	0.02721	0	1	0.41542	#DIV/0!
rxnvio4	Violacein Biosynthesis Reaction 4	h[c] + nadph[c] + o2[c] + pvnate[c] -> h2o[c] + nadp[c] + vnate[c]	Violacein Biosynthesis	0	1000	0	1000	0	1000	'rxnvio4'	0.0655	0.0655005	4.76e-07	1	0.02193	0.0219312	1.152e-06	1	0.334824	2.42017		0.0655	0.0655	0	1	0.02721	0.02721	0	1	0.41542	#DIV/0!
rxnvio5	Violacein Biosynthesis Reaction 5	h[c] + o2[c] + vnate[c] -> co2[c] + h2o[c] + vio[c]	Violacein Biosynthesis	0	1000	0	1000	0	1000	'rxnvio5'	0.0655	0.0655005	4.76e-07	1	0.02193	0.0219312	1.152e-06	1	0.334824	2.42017		0.0655	0.0655	0	1	0.02721	0.02721	0	1	0.41542	#DIV/0!
rxnvio6	Violacein Biosynthesis Reaction 6	2 2i3ip[c] -> h[c] + nh4[c] + chpy[c]	Violacein Biosynthesis	0	1000	0	1000	0	1000	'rxnvio6'	0	4.88e-07	4.88e-07	7	0	1.18e-06	1.18e-06	7	2.41803	2.41803		0	4.88e-07	4.88e-07	7	0	2.67e-07	2.67e-07	7	0.547131	0.547131
rxnvio7	Violacein Biosynthesis Reaction 7	h[c] + nadph[c] + o2[c] + pdvnate[c] -> h2o[c] + nadp[c] + dvnate[c]	Violacein Biosynthesis	0	1000	0	1000	0	1000	'rxnvio7'	0	4.84e-07	4.84e-07	7	0	1.17e-06	1.17e-06	7	2.41736	2.41736		0	4.84e-07	4.84e-07	7	0	2.64e-07	2.64e-07	7	0.545455	0.545455
rxnvio8	Violacein Biosynthesis Reaction 8	h[c] + o2[c] + dvnate[c] -> co2[c] + h2o[c] + dvio[c]	Violacein Biosynthesis	0	1000	0	1000	0	1000	'rxnvio8'	0	4.84e-07	4.84e-07	7	0	1.17e-06	1.17e-06	7	2.41736	2.41736		0	4.84e-07	4.84e-07	7	0	2.64e-07	2.64e-07	7	0.545455	0.545455
rxnvio9	Violacein Biosynthesis Reaction 9	h[c] + o2[c] + pvnate[c] -> co2[c] + h2o[c] + provio[c]	Violacein Biosynthesis	0	1000	0	1000	0	1000	'rxnvio9'	0	4.84e-07	4.84e-07	7	0	1.17e-06	1.17e-06	7	2.41736	2.41736		0	4.84e-07	4.84e-07	7	0	2.64e-07	2.64e-07	7	0.545455	0.545455
rxnvio10	Violacein Biosynthesis Reaction 10	h[c] + o2[c] + pdvnate[c] -> co2[c] + h2o[c] + prodvio[c]	Violacein Biosynthesis	0	1000	0	1000	0	1000	'rxnvio10'	0	4.92e-07	4.92e-07	7	0	1.19e-06	1.19e-06	7	2.4187	2.4187		0	4.92e-07	4.92e-07	7	0	2.69e-07	2.69e-07	7	0.546748	0.546748
EX_vnate(e)	EX_vnate(e)	vnate[e] <=>	Exchange	0	1000	0	1000	0	1000	'EX_vnate(e)'	0	4.75e-07	4.75e-07	7	0	1.15e-06	1.15e-06	7	2.42105	2.42105		0	4.75e-07	4.75e-07	7	0	2.59e-07	2.59e-07	7	0.545263	0.545263
EX_vio(e)	Violacein exchange	vio[e] <=>	Exchange	0.0655	0.1795	0.02193	0.2804	0.02721	0.1815	'EX_vio(e)'	0.0655	0.0655005	4.76e-07	1	0.02193	0.0219312	1.152e-06	1	0.334824	2.42017		0.0655	0.0655	0	1	0.02721	0.02721	0	1	0.41542	#DIV/0!
EX_pvnate(e)	EX_pvnate(e)	pvnate[e] <=>	Exchange	0	1000	0	1000	0	1000	'EX_pvnate(e)'	0	4.82e-07	4.82e-07	7	0	1.17e-06	1.17e-06	7	2.42739	2.42739		0	4.82e-07	4.82e-07	7	0	2.64e-07	2.64e-07	7	0.547718	0.547718
EX_provio(e)	EX_provio(e)	provio[e] <=>	Exchange	0	1000	0	1000	0	1000	'EX_provio(e)'	0	4.84e-07	4.84e-07	7	0	1.17e-06	1.17e-06	7	2.41736	2.41736		0	4.84e-07	4.84e-07	7	0	2.64e-07	2.64e-07	7	0.545455	0.545455
EX_pdvnate(e)	EX_pdvnate(e)	pdvnate[e] <=>	Exchange	0	1000	0	1000	0	1000	'EX_pdvnate(e)'	0	4.9e-07	4.9e-07	7	0	1.18e-06	1.18e-06	7	2.40816	2.40816		0	4.9e-07	4.9e-07	7	0	2.68e-07	2.68e-07	7	0.546939	0.546939
EX_dvnate(e)	EX_dvnate(e)	dvnate[e] <=>	Exchange	0	1000	0	1000	0	1000	'EX_dvnate(e)'	0	4.82e-07	4.82e-07	7	0	1.17e-06	1.17e-06	7	2.42739	2.42739		0	4.82e-07	4.82e-07	7	0	2.64e-07	2.64e-07	7	0.547718	0.547718
EX_dvio(e)	EX_dvio(e)	dvio[e] <=>	Exchange	0	1000	0	1000	0	1000	'EX_dvio(e)'	0	4.84e-07	4.84e-07	7	0	1.17e-06	1.17e-06	7	2.41736	2.41736		0	4.84e-07	4.84e-07	7	0	2.64e-07	2.64e-07	7	0.545455	0.545455
EX_chpy(e)	EX_chpy(e)	chpy[e] <=>	Exchange	0	1000	0	1000	0	1000	'EX_chpy(e)'	0	4.88e-07	4.88e-07	7	0	1.18e-06	1.18e-06	7	2.41803	2.41803		0	4.88e-07	4.88e-07	7	0	2.67e-07	2.67e-07	7	0.547131	0.547131
EX_2i3ip(e)	EX_2i3ip(e)	2i3ip[e] <=>	Exchange	0	1000	0	1000	0	1000	'EX_2i3ip(e)'	0	9.8e-07	9.8e-07	7	0	2.37e-06	2.37e-06	7	2.41837	2.41837		0	9.8e-07	9.8e-07	7	0	5.35e-07	5.35e-07	7	0.545918	0.545918
EX_prodvio(e)	EX_prodvio(e)	prodvio[e] <=>	Exchange	0	1000	0	1000	0	1000	'EX_prodvio(e)'	0	4.92e-07	4.92e-07	7	0	1.19e-06	1.19e-06	7	2.4187	2.4187		0	4.92e-07	4.92e-07	7	0	2.69e-07	2.69e-07	7	0.546748	0.546748
DF_2i3ip	Transport, Extracellular	2i3ip[c] <=> 2i3ip[e]	Transport, Extracellular	0	1000	0	1000	0	1000	'DF_2i3ip'	0	9.8e-07	9.8e-07	7	0	2.37e-06	2.37e-06	7	2.41837	2.41837		0	9.8e-07	9.8e-07	7	0	5.35e-07	5.35e-07	7	0.545918	0.545918
DF_pdvnate	Transport, Extracellular	pdvnate[c] <=> pdvnate[e]	Transport, Extracellular	0	1000	0	1000	0	1000	'DF_pdvnate'	0	4.9e-07	4.9e-07	7	0	1.18e-06	1.18e-06	7	2.40816	2.40816		0	4.9e-07	4.9e-07	7	0	2.68e-07	2.68e-07	7	0.546939	0.546939
DF_pvnate	Transport, Extracellular	pvnate[c] <=> pvnate[e]	Transport, Extracellular	0	1000	0	1000	0	1000	'DF_pvnate'	0	4.82e-07	4.82e-07	7	0	1.17e-06	1.17e-06	7	2.42739	2.42739		0	4.82e-07	4.82e-07	7	0	2.64e-07	2.64e-07	7	0.547718	0.547718
DF_vnate	Transport, Extracellular	vnate[c] <=> vnate[e]	Transport, Extracellular	0	1000	0	1000	0	1000	'DF_vnate'	0	4.75e-07	4.75e-07	7	0	1.15e-06	1.15e-06	7	2.42105	2.42105		0	4.75e-07	4.75e-07	7	0	2.59e-07	2.59e-07	7	0.545263	0.545263
DF_vio	Transport, Extracellular	vio[c] <=> vio[e]	Transport, Extracellular	0	1000	0	1000	0	1000	'DF_vio'	0.0655	0.0655005	4.76e-07	1	0.02193	0.0219312	1.152e-06	1	0.334824	2.42017		0.0655	0.0655	0	1	0.02721	0.02721	0	1	0.41542	#DIV/0!
DF_chpy	Transport, Extracellular	chpy[c] <=> chpy[e]	Transport, Extracellular	0	1000	0	1000	0	1000	'DF_chpy'	0	4.88e-07	4.88e-07	7	0	1.18e-06	1.18e-06	7	2.41803	2.41803		0	4.88e-07	4.88e-07	7	0	2.67e-07	2.67e-07	7	0.547131	0.547131
DF_dvnate	Transport, Extracellular	dvnate[c] <=> dvnate[e]	Transport, Extracellular	0	1000	0	1000	0	1000	'DF_dvnate'	0	4.82e-07	4.82e-07	7	0	1.17e-06	1.17e-06	7	2.42739	2.42739		0	4.82e-07	4.82e-07	7	0	2.64e-07	2.64e-07	7	0.547718	0.547718
DF_dvio	Transport, Extracellular	dvio[c] <=> dvio[e]	Transport, Extracellular	0	1000	0	1000	0	1000	'DF_dvio'	0	4.84e-07	4.84e-07	7	0	1.17e-06	1.17e-06	7	2.41736	2.41736		0	4.84e-07	4.84e-07	7	0	2.64e-07	2.64e-07	7	0.545455	0.545455
DF_provio	Transport, Extracellular	provio[c] <=> provio[e]	Transport, Extracellular	0	1000	0	1000	0	1000	'DF_provio'	0	4.84e-07	4.84e-07	7	0	1.17e-06	1.17e-06	7	2.41736	2.41736		0	4.84e-07	4.84e-07	7	0	2.64e-07	2.64e-07	7	0.545455	0.545455
DF_prodvio	Transport, Extracellular	prodvio[c] <=> prodvio[e]	Transport, Extracellular	0	1000	0	1000	0	1000	'DF_prodvio'	0	4.92e-07	4.92e-07	7	0	1.19e-06	1.19e-06	7	2.4187	2.4187		0	4.92e-07	4.92e-07	7	0	2.69e-07	2.69e-07	7	0.546748	0.546748
Biomass		1.496 3pg[c] + 3.7478 accoa[c] + 59.81 atp[c] + 0.361 e4p[c] + 0.0709 f6p[c] + 0.129 g3p[c] + 0.205 g6p[c] + 0.2557 gln-L[c] + 4.9414 glu-L[c] + 59.81 h2o[c] + 3.547 nad[c] + 13.0279 nadph[c] + 1.7867 oaa[c] + 0.5191 pep[c] + 2.8328 pyr[c] + 0.8977 r5p[c] + 0.05684 trp-L[c] -> 59.81 adp[c] + 4.1182 akg[c] + 3.7478 coa[c] + 59.81 h[c] + 3.547 nadh[c] + 13.0279 nadp[c] + 59.81 pi[c]	Biomass equation	0	1000	0	1000	0	1000	'WT_strain_biomass'	0.031169	0.0311692	2.03e-07	1	0.031379	0.0313795	4.91e-07	1	1.00675	2.41872		0.031169	0.031169	0	1	0.050386	0.050386	0	1	1.61654	#DIV/0!
catalase		2 h2o2[c] -> 2 h2o[c] + o2[c]		0	1000	0	1000	0	1000	'catalase'	0.0655	0.0655005	4.92e-07	1	0.02193	0.0219312	1.188e-06	1	0.334825	2.41463		0.0655	0.0655	0	1	0.02721	0.02721	0	1	0.41542	#DIV/0!
nadphDmd		nadph[c] -> h[c] + nadp[c]	Demand Reaction	0	0	0	0	0	0	'nadphDmd'	0	0	0	9	0	0	0	9				0	0	0	9	0	0	0	9
nadhDmd		nadh[c] -> h[c] + nad[c]	Demand Reaction	0	0	0	0	0	0	'nadhDmd'	0	0	0	9	0	0	0	9				0	0	0	9	0	0	0	9
atpDmd		atp[c] -> adp[c] + pi[c]	Demand Reaction	0	0	0	0	0	0	'atpDmd'	0	0	0	9	0	0	0	9				0	0	0	9	0	0	0	9
EDA	2-dehydro-3-deoxy-phosphogluconate aldolase	2ddg6p[c] -> g3p[c] + pyr[c]	Pentose Phosphate Pathway	0	1000	0	1000	0	1000	'EDA'	0	3.87e-05	3.87e-05	7	0	9.36e-05	9.36e-05	7	2.4186	2.4186		0	3.87e-05	3.87e-05	7	0	2.11e-05	2.11e-05	7	0.54522	0.54522
EDD	6-phosphogluconate dehydratase	6pgc[c] -> h2o[c] + 2ddg6p[c]	Pentose Phosphate Pathway	0	1000	0	1000	0	1000	'EDD'	0	3.87e-05	3.87e-05	7	0	9.36e-05	9.36e-05	7	2.4186	2.4186		0	3.87e-05	3.87e-05	7	0	2.11e-05	2.11e-05	7	0.54522	0.54522
OAADC	oxaloacetate decarboxylase	h[c] + oaa[c] -> co2[c] + pyr[c]	Pyruvate Metabolism	0	1000	0	1000	0	1000	'OADDC'	0	3.87e-05	3.87e-05	7	0	9.36e-05	9.36e-05	7	2.4186	2.4186		0	3.87e-05	3.87e-05	7	0	2.11e-05	2.11e-05	7	0.54522	0.54522
DM_g6p[c]		g6p[c] ->	Demand Reaction	0	0	0	0	0	0	'DM_g6p[c]'	0	0	0	9	0	0	0	9				0	0	0	9	0	0	0	9
DM_f6p[c]		f6p[c] ->	Demand Reaction	0	0	0	0	0	0	'DM_f6p[c]'	0	0	0	9	0	0	0	9				0	0	0	9	0	0	0	9
DM_r5p[c]		r5p[c] ->	Demand Reaction	0	0	0	0	0	0	'DM_r5p[c]'	0	0	0	9	0	0	0	9				0	0	0	9	0	0	0	9
DM_e4p[c]		e4p[c] ->	Demand Reaction	0	0	0	0	0	0	'DM_e4p[c]'	0	0	0	9	0	0	0	9				0	0	0	9	0	0	0	9
DM_g3p[c]		g3p[c] ->	Demand Reaction	0	0	0	0	0	0	'DM_g3p[c]'	0	0	0	9	0	0	0	9				0	0	0	9	0	0	0	9
DM_3pg[c]		3pg[c] ->	Demand Reaction	0	0	0	0	0	0	'DM_3pg[c]'	0	0	0	9	0	0	0	9				0	0	0	9	0	0	0	9
DM_pep[c]		pep[c] ->	Demand Reaction	0	0	0	0	0	0	'DM_pep[c]'	0	0	0	9	0	0	0	9				0	0	0	9	0	0	0	9
DM_pyr[c]		pyr[c] ->	Demand Reaction	0	0	0	0	0	0	'DM_pyr[c]'	0	0	0	9	0	0	0	9				0	0	0	9	0	0	0	9
DM_akg[c]		akg[c] ->	Demand Reaction	0	0	0	0	0	0	'DM_akg[c]'	0	0	0	9	0	0	0	9				0	0	0	9	0	0	0	9
DM_oaa[c]		oaa[c] ->	Demand Reaction	0	0	0	0	0	0	'DM_oaa[c]'	0	0	0	9	0	0	0	9				0	0	0	9	0	0	0	9
DM_vio[c]		vio[c] ->	Demand Reaction	0	0	0	0	0	0	'DM_vio[c]'	0	0	0	9	0	0	0	9				0	0	0	9	0	0	0	9
DM_trp-L[c]		trp-L[c] ->	Demand Reaction	0	0	0	0	0	0	'DM_trp-L[c]'	0	0	0	9	0	0	0	9				0	0	0	9	0	0	0	9
accoaDmd		accoa[c] + h2o[c] -> ac[c] + coa[c] + h[c]	Demand Reaction	0	0	0	0	0	0	'accoaDmd'	0	0	0	9	0	0	0	9				0	0	0	9	0	0	0	9
succoaDmd		h2o[c] + succoa[c] -> coa[c] + h[c] + succ[c]	Demand Reaction	0	0	0	0	0	0	'succoaDmd'	0	0	0	9	0	0	0	9				0	0	0	9	0	0	0	9

## Sheet: Scaled Shadow Prices_exp
WT		Rxns	mets	Precursor Yield(Max) M/Glc	Shadow Price in BOF dX/dM	Coefficient in BOF dM	scaled shadow price	logarithmic sensitivity	ATP_Shadow Price	NADH_Shadow Price	NADPH_Shadow Price
		nadphDmd	nadph[c]	0.00398509	-0.00785775	13.0279	-3.13138e-05	-0.10237	-0.941176	-0.294118	-0.764706
		nadhDmd	nadh[c]	0.0060575	-0.00302221	-3.547	-1.83071e-05	0.0107198	-0.571429	-0.857143	-1.14286
		atpDmd	atp[c]	0.00564554	-0.00967108	59.81	-5.45985e-05	-0.578427	-1.33333	-0.416667	-1.08333
		DM_g6p[c]	g6p[c]	0.000523488	-0.0580265	0.205	-3.03762e-05	-0.0118954	-0.0493827	-0.0740741	-0.0987654
		DM_f6p[c]	f6p[c]	0.000523488	-0.0580265	0.0709	-3.03762e-05	-0.00411408	-0.0493827	-0.0740741	-0.0987654
		DM_r5p[c]	r5p[c]	0.000620525	-0.0503702	0.8977	-3.1256e-05	-0.0452173	-0.0585366	-0.0878049	-0.117073
		DM_e4p[c]	e4p[c]	0.000761722	-0.0427139	0.361	-3.25361e-05	-0.0154197	-0.0718563	-0.107784	-0.143713
		DM_g3p[c]	g3p[c]	0.000986105	-0.0350577	0.129	-3.45705e-05	-0.00452244	-0.0930233	-0.139535	-0.186047
		DM_3pg[c]	3pg[c]	0.0012115	-0.0271999	1.496	-3.29527e-05	-0.0406911	-0.114286	-0.171429	-0.228571
		DM_pep[c]	pep[c]	0.0012115	-0.0271999	0.5191	-3.29527e-05	-0.0141195	-0.114286	-0.171429	-0.228571
		DM_pyr[c]	pyr[c]	0.00146216	-0.0126933	2.8328	-1.85596e-05	-0.0359576	-0.137931	-0.206897	-0.275862
		accoaDmd	accoa[c]	0.00423415	0	3.7478	0	0	-1	-0.3125	-0.8125
		DM_akg[c]	akg[c]	0.000831422	-0.031431	-4.1182	-2.61324e-05	0.129439	-0.0784314	-0.117647	-0.156863
		succoaDmd	succoa[c]	0.00423415	-0.0187377	0	-7.93384e-05	0	-1	-0.3125	-0.8125
		DM_oaa[c]	oaa[c]	0.0012115	-0.0271999	1.7867	-3.29527e-05	-0.0485981	-0.114286	-0.171429	-0.228571
		DM_vio[c]	vio[c]	0.000101417	-0.403768	0	-4.09488e-05	0	-0.0239521	-0.00748503	-0.0194611
		DM_trp-L[c]	trp-L[c]	0.000247968	-0.149297	0.05684	-3.7021e-05	-0.00848606	-0.0233918	-0.0350877	-0.0467836
		biomass	biomass	0.230341					-0.00967108	-0.00302221	-0.00785775
CHLR		Rxns	mets	Precursor Yield(Max) M/Glc	Shadow Price in BOF dX/dM	Coefficient in BOF dM	scaled shadow price	logarithmic sensitivity	ATP_Shadow Price	NADH_Shadow Price	NADPH_Shadow Price
		nadphDmd	nadph[c]	0.00338133	-0.00537556	13.0279	-1.81766e-05	-0.0700323	-1.33333	1.57772e-30	-0.666667
		nadhDmd	nadh[c]	0.010144	2.08683e-18	-3.547	2.11688e-20	-7.40198e-18	-4	-2.22045e-16	-2
		atpDmd	atp[c]	0.00338133	-0.0107511	59.81	-3.63532e-05	-0.643025	-1.33333	-7.10216e-17	-0.666667
		DM_g6p[c]	g6p[c]	0.000596706	-0.0456923	0.205	-2.72649e-05	-0.00936692	-0.235294	-7.19836e-30	-0.117647
		DM_f6p[c]	f6p[c]	0.000596706	-0.0456923	0.0709	-2.72649e-05	-0.00323958	-0.235294	-5.99534e-29	-0.117647
		DM_r5p[c]	r5p[c]	0.000676267	-0.0403167	0.8977	-2.72649e-05	-0.0361923	-0.266667	-1.77494e-29	-0.133333
		DM_e4p[c]	e4p[c]	0.000780308	-0.0349412	0.361	-2.72649e-05	-0.0126138	-0.307692	-2.52435e-29	-0.153846
		DM_g3p[c]	g3p[c]	0.000922182	-0.0295656	0.129	-2.72649e-05	-0.00381396	-0.363636	0	-0.181818
		DM_3pg[c]	3pg[c]	0.00112711	-0.02419	1.496	-2.72649e-05	-0.0361883	-0.444444	-9.46633e-30	-0.222222
		DM_pep[c]	pep[c]	0.00112711	-0.02419	0.5191	-2.72649e-05	-0.012557	-0.444444	-1.57772e-30	-0.222222
		DM_pyr[c]	pyr[c]	0.002536	-0.0107511	2.8328	-2.72649e-05	-0.0304558	-1	-3.94746e-17	-0.5
		accoaDmd	accoa[c]	0.002536	0	3.7478	0	0	-1	-5.52203e-29	-0.5
		DM_akg[c]	akg[c]	0.000845334	-0.0322534	-4.1182	-2.72649e-05	0.132826	-0.333333	-1.97215e-31	-0.166667
		succoaDmd	succoa[c]	0.002536	-0.00806334	0	-2.04486e-05	0	-1	6.34413e-17	-0.5
		DM_oaa[c]	oaa[c]	0.00112711	-0.02419	1.7867	-2.72649e-05	-0.0432203	-0.444444	4.93038e-32	-0.222222
		DM_vio[c]	vio[c]	6.80806e-05	-0.400479	0	-2.72649e-05	0	-0.0268456	-2.46519e-30	-0.0134228
		DM_trp-L[c]	trp-L[c]	0.00020702	-0.131701	0.05684	-2.72649e-05	-0.0074859	-0.0816327	-4.33873e-30	-0.0408163
		biomass	biomass	0.326627					-0.0107511	2.08683e-18	-0.00537556
STRPR		Rxns	mets	Precursor Yield(Max) M/Glc	Shadow Price in BOF dX/dM	Coefficient in BOF dM	scaled shadow price	logarithmic sensitivity	ATP_Shadow Price	NADH_Shadow Price	NADPH_Shadow Price
		nadphDmd	nadph[c]	0.000889295	-0.00800812	13.0279	-7.12158e-06	-0.104329	-0.941176	-0.294118	-0.764706
		nadhDmd	nadh[c]	0.00167978	-0.00308005	-3.547	-5.1738e-06	0.0109249	-1.77778	-0.555556	-1.44444
		atpDmd	atp[c]	0.00125983	-0.00985615	59.81	-1.24171e-05	-0.589496	-1.33333	-0.416667	-1.08333
		DM_g6p[c]	g6p[c]	0.000171796	-0.0542088	0.205	-9.31284e-06	-0.0111128	-0.181818	-0.0568182	-0.147727
		DM_f6p[c]	f6p[c]	0.000171796	-0.0542088	0.0709	-9.31284e-06	-0.00384341	-0.181818	-0.0568182	-0.147727
		DM_r5p[c]	r5p[c]	0.000197191	-0.0472274	0.8977	-9.31284e-06	-0.042396	-0.208696	-0.0652174	-0.169565
		DM_e4p[c]	e4p[c]	0.000231398	-0.040246	0.361	-9.31284e-06	-0.0145288	-0.244898	-0.0765306	-0.19898
		DM_g3p[c]	g3p[c]	0.000279963	-0.0332645	0.129	-9.31284e-06	-0.00429112	-0.296296	-0.0925926	-0.240741
		DM_3pg[c]	3pg[c]	0.000368732	-0.0252564	1.496	-9.31284e-06	-0.0377836	-0.390244	-0.121951	-0.317073
		DM_pep[c]	pep[c]	0.000368732	-0.0252564	0.5191	-9.31284e-06	-0.0131106	-0.390244	-0.121951	-0.317073
		DM_pyr[c]	pyr[c]	0.000719905	-0.0129362	2.8328	-9.31284e-06	-0.0366457	-0.761905	-0.238095	-0.619048
		accoaDmd	accoa[c]	0.000944876	0	3.7478	0	0	-1	-0.3125	-0.8125
		DM_akg[c]	akg[c]	0.000314959	-0.0295685	-4.1182	-9.31284e-06	0.121769	-0.333333	-0.104167	-0.270833
		succoaDmd	succoa[c]	0.000944876	-0.0166323	0	-1.57154e-05	0	-1	-0.3125	-0.8125
		DM_oaa[c]	oaa[c]	0.000368732	-0.0252564	1.7867	-9.31284e-06	-0.0451256	-0.390244	-0.121951	-0.317073
		DM_vio[c]	vio[c]	2.37705e-05	-0.391782	0	-9.31284e-06	0	-0.0251572	-0.00786164	-0.0204403
		DM_trp-L[c]	trp-L[c]	6.54459e-05	-0.142298	0.05684	-9.31284e-06	-0.00808823	-0.0692641	-0.021645	-0.0562771
		biomass	biomass	0.643599					-0.00985615	-0.00308005	-0.00800812

[truncated: 1 more sheets: Scaled Reduced Costs]
