# Supplementary material for: A scalable metabolite supplementation strategy against antibiotic resistant pathogen Chromobacterium violaceum induced by NAD+/NADH+ imbalance
Source: BMC Syst Biol. 2017 Apr 26;11:51. doi: 10.1186/s12918-017-0427-z (PMC5405553; doi:10.1186/s12918-017-0427-z)
Supplement: Supplementary file 6 — This file contains information about 59 metabolites analyzed using HPLC-HESI-HRMS. The file includes information including the retention time information, QC data peak area, normalized peak area among others. (XLS 292 kb) [file 12918_2017_427_MOESM6_ESM.xls]

## Sheet: ReadMe
Sr.No		DATASET S1: Title description
1	Samples
2	QC sample	Description	Label
3	Dilution Factor	Intracellular samples were prepared as described in the methods section. Nomenclature of samples: example; "A0_R1" represents sample type A, time point of collection is "0" hours, "R1" is biological replicate one. The sample code A: Wild type (WT), C: Chloramphenicol resistant (ChlR) and E: Streptomycin resistant (StrpR) strain of Chromobacterium violaceum. Data for 6 time points and two biologic…	Sample data
4	Data acquisition	Quality control (QC) samples were prepared by pooling 10µL each of the extracted intracellular samples. These were analyzed both in positive and negative ion modes prior to the sample analysis (QC1 and 2), intermittently (QC 3-6) and at end, subsequent to the sample analysis(QC7). The variation of normalized peak areas represented as relative standard deviation (%RSD) of a metabolite over all the…	QC data
		Notes
5	Data extraction	A multiplication factor was used to correct dilution effects (DF) to take into account the volume of ethanol used to extract the samples
6	Analyte's Name	Sample were analyzed on a HILIC column and analyzed in both negative and positive modes. Only metabolites detected and confirmed by MS/MS in each mode are reported here.
7	Peak area and normalized peak area	AM-XIC (accurate mass - extracted ion chromatogram) was generated using monoisotopic m/z of ions within a mass extraction window (MEW) of 20 ppm.
8	NF	Amino acid are represented as per their standard codes, while common name is used for remaining metabolites.
		Peak area from the AM-XIC of the metabolite in context and the peak areas normalized to that of the internal standard's (IS) AM-XIC from the same analytical run are shown. Atorvastatin (ATV) was used as an internal standard.
		No response or peak doesn’t qualify the minimum criteria for intergration in the chromatogram for a particular metabolite and sample

## Sheet: Sample data
Sample ID	Sample Name	Retention time (Min)	A0_R1			A0_R2			Average	Standard Deviation	A6_R1			A6_R2			Average	Standard Deviation	A12_R1			A12_R2			Average	Standard Deviation	A18_R1			A18_R2			Average	Standard Deviation	A24_R1			A24_R2			Average	Standard Deviation	A30_R2			C0_R1			C0_R2
			Peak area	Normalized peak area	Normalized peak area with DF	Peak area	Normalized peak area	Normalized peak area with DF			Peak area	Normalized peak area	Normalized peak area with DF	Peak area	Normalized peak area	Normalized peak area with DF			Peak area	Normalized peak area	Normalized peak area with DF	Peak area	Normalized peak area	Normalized peak area with DF			Peak area	Normalized peak area	Normalized peak area with DF	Peak area	Normalized peak area	Normalized peak area with DF			Peak area	Normalized peak area	Normalized peak area with DF	Peak area	Normalized peak area	Normalized peak area with DF			Peak area	Normalized peak area	Normalized peak area with DF	Peak area	Normalized peak area	Normalized peak area with DF	Peak area
Dilution factor (DF)			0.5	0.5	0.5	0.5	0.5	0.5			0.75	0.75	0.75	0.75	0.75	0.75			1	1	1	1	1	1			1	1	1	1	1	1			1	1	1	1	1	1			1	1	1	0.5	0.5	0.5	0.5
5hydroxytrp	5-Hydroxy-tryptophan	19.82	2.68522e+07	0.0886252	0.0443126	2.31256e+07	0.099753	0.0498765	0.0470945	0.00393425	2.04431e+07	0.0768237	0.0576178	1.58821e+07	0.070041	0.0525307	0.0550743	0.00359707	1.33384e+07	0.0538775	0.0538775	1.53421e+07	0.0708283	0.0708283	0.0623529	0.011986	7.86635e+06	0.0360062	0.0360062	8.40892e+06	0.0377186	0.0377186	0.0368624	0.00121087	1.04342e+07	0.0495737	0.0495737	7.61868e+06	0.0410685	0.0410685	0.0453211	0.00601404	1.78673e+07	0.0919651	0.0919651	7.81783e+06	0.028635	0.0143175	1.28814e+07
8oxoguanine	8-Oxoguanine	21.06	1.18179e+07	0.0390047	0.0195023	1.03617e+07	0.0446956	0.0223478	0.0209251	0.00201203	6.49865e+06	0.0244214	0.018316	5.74096e+06	0.025318	0.0189885	0.0186523	0.000475507	4.86687e+06	0.0196586	0.0196586	5.06884e+06	0.0234008	0.0234008	0.0215297	0.00264611	7.88635e+06	0.0360977	0.0360977	5.30714e+06	0.0238054	0.0238054	0.0299516	0.00869196	1.6775e+06	0.00796996	0.00796996	4.16289e+06	0.0224401	0.0224401	0.015205	0.0102319	1.87764e+06	0.00966442	0.00966442	4.01513e+06	0.0147065	0.00735327	3.05949e+06
Adenosine	Adenosine	16.87	2.77493e+07	0.0915861	0.0457931	2.93464e+07	0.126587	0.0632933	0.0545432	0.0123745	1.01069e+08	0.379811	0.284858	3.16512e+08	1.39584	1.04688	0.665869	0.538831	1.08744e+08	0.439247	0.439247	1.3564e+08	0.626195	0.626195	0.532721	0.132192	9.83415e+07	0.450133	0.450133	8.51107e+07	0.381768	0.381768	0.41595	0.0483409	1.49759e+08	0.711518	0.711518	1.96844e+08	1.06109	1.06109	0.886304	0.247185	7.1153e+08	3.66233	3.66233	5.9819e+07	0.219104	0.109552	1.32424e+08
Arg	Arginine	22.59	1.82911e+07	0.0603696	0.0301848	1.9953e+07	0.0860678	0.0430339	0.0366094	0.00908566	4.07577e+06	0.0153164	0.0114873	2.28625e+06	0.0100825	0.00756188	0.00952459	0.00277569	1.94574e+06	0.00785936	0.00785936	1.84697e+06	0.00852672	0.00852672	0.00819304	0.000471892	2.08235e+06	0.00953143	0.00953143	2.55594e+06	0.0114648	0.0114648	0.0104981	0.00136708	1.19906e+06	0.00569684	0.00569684	1.29998e+06	0.00700754	0.00700754	0.00635219	0.000926805	2.19181e+06	0.0112815	0.0112815	1.02162e+08	0.374195	0.187098	2.05902e+08
Asn	Asparagine	21.23	1.05928e+07	0.0349615	0.0174808	1.00099e+07	0.0431778	0.0215889	0.0195348	0.00290491	4.73998e+06	0.0178125	0.0133594	4.91821e+06	0.0216896	0.0162672	0.0148133	0.00205618	2.45743e+06	0.00992624	0.00992624	2.60659e+06	0.0120336	0.0120336	0.0109799	0.00149011	4.88722e+06	0.02237	0.02237	5.08407e+06	0.0228048	0.0228048	0.0225874	0.000307486	3.2054e+06	0.0152292	0.0152292	3.53816e+06	0.0190724	0.0190724	0.0171508	0.00271761	4.45263e+06	0.0229182	0.0229182	1.3947e+07	0.0510848	0.0255424	3.21042e+07
Asp	Aspartic acid	21.03	1.48283e+08	0.489406	0.244703	1.32717e+08	0.572478	0.286239	0.265471	0.0293703	2.97331e+07	0.111735	0.0838009	3.10923e+07	0.137119	0.102839	0.09332	0.0134621	1.68514e+07	0.0680674	0.0680674	1.53752e+07	0.0709813	0.0709813	0.0695243	0.00206042	3.10642e+07	0.142188	0.142188	3.00579e+07	0.134826	0.134826	0.138507	0.00520559	3.21803e+07	0.152892	0.152892	3.52499e+07	0.190015	0.190015	0.171453	0.02625	2.34889e+07	0.1209	0.1209	1.61933e+08	0.593123	0.296562	2.04515e+08
ATV	Atorvastatin (IS-pos mode)	1.53	3.02985e+08	1	0.5	2.31828e+08	1	0.5	0.5	0	2.66105e+08	1	0.75	2.26754e+08	1	0.75	0.75	0	2.47569e+08	1	1	2.1661e+08	1	1	1	0	2.18472e+08	1	1	2.22938e+08	1	1	1	0	2.10478e+08	1	1	1.85511e+08	1	1	1	0	1.94284e+08	1	1	2.73017e+08	1	0.5	2.22288e+08
Cytosine	Cytosine	21.16	4.46191e+06	0.0147265	0.00736325	4.22304e+06	0.0182162	0.00910812	0.00823569	0.00123381	3.49846e+07	0.131469	0.098602	3.65198e+07	0.161055	0.120791	0.109697	0.01569	1.54647e+07	0.0624662	0.0624662	1.92825e+07	0.0890194	0.0890194	0.0757428	0.018776	5.88465e+07	0.269354	0.269354	5.95546e+07	0.267135	0.267135	0.268245	0.00156937	1.53141e+08	0.727587	0.727587	1.10971e+08	0.598191	0.598191	0.662889	0.0914965	2.78254e+08	1.4322	1.4322	3.32233e+06	0.012169	0.00608449	5.71513e+06
Deoxyviolacein	Deoxyviolacein	1.6	5.89614e+07	0.194602	0.0973008	4.2479e+07	0.183235	0.0916173	0.094459	0.00401882	5.47142e+07	0.205612	0.154209	3.9987e+07	0.176345	0.132259	0.143234	0.0155209	5.81209e+08	2.34766	2.34766	3.8792e+08	1.79087	1.79087	2.06927	0.393711	8.38041e+08	3.83592	3.83592	8.99091e+08	4.03291	4.03291	3.93441	0.139298	8.59867e+08	4.08531	4.08531	8.24912e+08	4.44669	4.44669	4.266	0.255534	1.21477e+09	6.25254	6.25254	3.9371e+06	0.0144207	0.00721036	5.12374e+06
GABA	Gamma aminobutyric acid	20.38	2.14739e+08	0.708742	0.354371	1.45705e+08	0.628502	0.314251	0.334311	0.0283693	1.92848e+08	0.724709	0.543531	1.18933e+08	0.524504	0.393378	0.468455	0.106175	1.94765e+08	0.786711	0.786711	1.01204e+08	0.46722	0.46722	0.626965	0.225914	1.34177e+08	0.614158	0.614158	1.83957e+08	0.825148	0.825148	0.719653	0.149193	1.36506e+08	0.648553	0.648553	1.34093e+08	0.722829	0.722829	0.685691	0.0525213	1.47884e+08	0.761176	0.761176	3.53979e+07	0.129655	0.0648273	1.87097e+08
Gly	Glycine	21.19	1.76963e+08	0.584066	0.292033	1.54371e+08	0.665883	0.332942	0.312487	0.028927	1.05806e+08	0.397612	0.298209	8.14227e+07	0.35908	0.26931	0.283759	0.0204349	5.27285e+07	0.212985	0.212985	4.53347e+07	0.209292	0.209292	0.211138	0.00261123	4.04973e+07	0.185366	0.185366	4.34399e+07	0.194852	0.194852	0.190109	0.00670737	5.46157e+07	0.259485	0.259485	5.28264e+07	0.284761	0.284761	0.272123	0.017873	5.17724e+07	0.266478	0.266478	1.56114e+08	0.57181	0.285905	2.35416e+08
Gln	Glutamine	21.22	3.41968e+07	0.112866	0.056433	3.09171e+07	0.133362	0.066681	0.061557	0.00724639	1.4145e+07	0.0531558	0.0398669	1.36326e+07	0.0601209	0.0450906	0.0424788	0.00369377	3.10153e+07	0.12528	0.12528	3.5007e+07	0.161613	0.161613	0.143446	0.0256917	1.11063e+07	0.050836	0.050836	1.12145e+07	0.0503033	0.0503033	0.0505697	0.000376667	1.1903e+07	0.0565524	0.0565524	1.21778e+07	0.0656446	0.0656446	0.0610985	0.00642917	1.14968e+07	0.0591755	0.0591755	3.28285e+07	0.120243	0.0601217	4.83533e+07
Glu	Glutamic acid	20.95	1.46027e+09	4.81961	2.40981	1.38258e+09	5.96379	2.9819	2.69585	0.40453	3.79473e+08	1.42603	1.06952	2.91535e+08	1.28569	0.964265	1.01689	0.0744291	5.75949e+08	2.32642	2.32642	5.42015e+08	2.50227	2.50227	2.41434	0.124345	3.13339e+08	1.43423	1.43423	2.70621e+08	1.21388	1.21388	1.32406	0.155806	3.52259e+08	1.67362	1.67362	3.40317e+08	1.83448	1.83448	1.75405	0.113747	1.73232e+08	0.891647	0.891647	1.2062e+09	4.41803	2.20902	1.21267e+09
Guanine	Guanine	19.68	2.46004e+08	0.811933	0.405966	1.98866e+08	0.857817	0.428909	0.417438	0.0162225	5.28932e+07	0.198769	0.149076	5.05651e+07	0.222995	0.167246	0.158161	0.0128482	4.26228e+07	0.172165	0.172165	4.48255e+07	0.206941	0.206941	0.189553	0.0245904	9.27626e+07	0.424597	0.424597	9.79284e+07	0.439262	0.439262	0.43193	0.0103701	8.73634e+07	0.415072	0.415072	7.38139e+07	0.397894	0.397894	0.406483	0.0121465	9.14454e+07	0.47068	0.47068	8.48508e+07	0.31079	0.155395	1.18874e+08
Guanosine	Guanosine	19.02	1.10043e+08	0.363195	0.181597	9.27972e+07	0.400284	0.200142	0.19087	0.0131129	6.9822e+06	0.0262385	0.0196789	3.54102e+07	0.156161	0.117121	0.0683999	0.068902	3.5093e+06	0.014175	0.014175	4.88151e+06	0.022536	0.022536	0.0183555	0.00591209	1.63953e+08	0.750453	0.750453	1.22323e+08	0.548688	0.548688	0.64957	0.142669	7.06336e+07	0.335587	0.335587	4.94745e+07	0.266692	0.266692	0.30114	0.0487157	5.8856e+07	0.302939	0.302939	5.65248e+07	0.207038	0.103519	5.34855e+07
His	Histidine	22.44	1.77043e+08	0.584328	0.292164	1.37937e+08	0.594997	0.297498	0.294831	0.00377217	6.60719e+07	0.248293	0.18622	4.23293e+07	0.186675	0.140006	0.163113	0.0326778	3.41309e+07	0.137864	0.137864	3.67492e+07	0.169656	0.169656	0.15376	0.0224804	1.64429e+07	0.0752632	0.0752632	1.54198e+07	0.0691662	0.0691662	0.0722147	0.00431119	1.32064e+07	0.062745	0.062745	1.1406e+07	0.0614839	0.0614839	0.0621144	0.000891748	2.33956e+07	0.12042	0.12042	1.55763e+08	0.570526	0.285263	3.00116e+08
Hypoxanthine	Hypoxanthine	8.91	5.06402e+09	16.7137	8.35687	3.81405e+09	16.452	8.22602	8.29144	0.0925242	3.1857e+09	11.9716	8.97871	2.82022e+09	12.4374	9.32803	9.15337	0.247008	3.03908e+09	12.2757	12.2757	2.89831e+09	13.3803	13.3803	12.828	0.781111	2.95858e+09	13.5421	13.5421	3.03455e+09	13.6116	13.6116	13.5769	0.0491454	4.20089e+09	19.9588	19.9588	3.46116e+09	18.6574	18.6574	19.3081	0.920251	2.61955e+09	13.4831	13.4831	3.5259e+09	12.9146	6.45731	3.44772e+09
Leu	Leucine	17.29	1.58235e+10	52.2254	26.1127	1.19707e+10	51.6359	25.8179	25.9653	0.208438	1.10166e+10	41.3994	31.0496	8.05298e+09	35.5141	26.6356	28.8426	3.12115	8.46914e+09	34.2092	34.2092	8.13752e+09	37.5677	37.5677	35.8884	2.37481	1.85462e+10	84.8902	84.8902	1.69546e+10	76.0506	76.0506	80.4704	6.25053	9.78916e+09	46.5092	46.5092	1.07217e+10	57.7956	57.7956	52.1524	7.98066	7336221882	37.7604	37.7604	1.48068e+10	54.234	27.117	1.52169e+10
Lys	Lysine	22.6	4.01747e+08	1.32596	0.662981	3.27496e+08	1.41266	0.706332	0.684657	0.030654	2.18727e+08	0.821961	0.61647	1.47332e+08	0.649742	0.487306	0.551888	0.0913327	1.99164e+08	0.804478	0.804478	1.675e+08	0.773282	0.773282	0.78888	0.0220588	2.11632e+08	0.968693	0.968693	2.28092e+08	1.02312	1.02312	0.995905	0.0384839	6.07005e+07	0.288394	0.288394	1.30358e+08	0.702696	0.702696	0.495545	0.292956	2.79753e+07	0.143992	0.143992	3.3046e+08	1.2104	0.605202	4.67586e+08
Met	Methionine	18.77	4.22571e+08	1.39469	0.697346	3.63743e+08	1.56902	0.784509	0.740927	0.0616335	2.82929e+08	1.06323	0.79742	4.73103e+08	2.08642	1.56481	1.18112	0.542628	5.8922e+08	2.38002	2.38002	5.51832e+08	2.54759	2.54759	2.4638	0.118486	6.65751e+08	3.0473	3.0473	8.18925e+08	3.67333	3.67333	3.36031	0.442667	6.35211e+08	3.01795	3.01795	5.85369e+08	3.15543	3.15543	3.08669	0.0972155	9.49156e+08	4.88542	4.88542	5.27661e+08	1.93271	0.966353	7.65155e+08
Methylhyndantoin	Methylhydantoin	20.44	6.48583e+06	0.0214064	0.0107032	6.07338e+06	0.0261977	0.0130989	0.011901	0.00169398	8.39008e+06	0.0315293	0.0236469	2.87532e+06	0.0126803	0.00951025	0.0165786	0.00999615	1.32462e+07	0.053505	0.053505	1.44835e+07	0.0668643	0.0668643	0.0601847	0.00944643	5.02477e+07	0.229996	0.229996	4.22655e+07	0.189584	0.189584	0.20979	0.0285758	9.98254e+07	0.47428	0.47428	4.5717e+07	0.246438	0.246438	0.360359	0.161109	2.18027e+08	1.12221	1.12221	2.2956e+06	0.00840828	0.00420414	5.03266e+06
PABA	4-Aminobenzoic acid	16.53	6.30708e+07	0.208165	0.104082	5.2398e+07	0.226021	0.11301	0.108546	0.00631305	3.58875e+07	0.134862	0.101147	4.3074e+07	0.189959	0.14247	0.121808	0.0292197	3.42909e+07	0.13851	0.13851	4.2393e+07	0.195711	0.195711	0.167111	0.0404473	4.21211e+07	0.192799	0.192799	4.23313e+07	0.189879	0.189879	0.191339	0.00206435	3.03118e+07	0.144015	0.144015	2.62884e+07	0.141708	0.141708	0.142861	0.00163098	4.24677e+07	0.218586	0.218586	6.07327e+07	0.222451	0.111225	7.65284e+07
Phe	Phenylalanine	17.54	3.70184e+09	12.2179	6.10894	2.91483e+09	12.5732	6.28661	6.19778	0.125635	5.36206e+08	2.01502	1.51127	4.05955e+08	1.79029	1.34272	1.42699	0.119182	2.08688e+08	0.842949	0.842949	2.32126e+08	1.07163	1.07163	0.95729	0.161703	7.70862e+08	3.52842	3.52842	7.07458e+08	3.17334	3.17334	3.35088	0.251084	3.13835e+08	1.49106	1.49106	2.40545e+08	1.29666	1.29666	1.39386	0.137463	3.6221e+08	1.86434	1.86434	3.63627e+09	13.3189	6.65943	3.87125e+09
Pro	Proline	19.81	1.04293e+09	3.44219	1.72109	8.91083e+08	3.84372	1.92186	1.82148	0.141961	9.39355e+08	3.53002	2.64752	8.63358e+08	3.80746	2.8556	2.75156	0.147135	7.98757e+08	3.2264	3.2264	8.22618e+08	3.7977	3.7977	3.51205	0.403969	1.20451e+09	5.51332	5.51332	1.14105e+09	5.11825	5.11825	5.31578	0.279351	4.98371e+08	2.36781	2.36781	7.2821e+08	3.92542	3.92542	3.14662	1.1014	2.457e+08	1.26465	1.26465	8.85088e+08	3.24188	1.62094	1.02424e+09
Prodeoxyviolacein	Prodeoxyviolacein	5.67	8.49172e+06	0.0280268	0.0140134	8.05382e+06	0.0347404	0.0173702	0.0156918	0.00237362	1.33569e+07	0.050194	0.0376455	1.28898e+07	0.056845	0.0426337	0.0401396	0.00352721	6.35808e+07	0.25682	0.25682	5.60876e+07	0.258934	0.258934	0.257877	0.0014947	4.97113e+07	0.227541	0.227541	4.68718e+07	0.210246	0.210246	0.218893	0.0122292	3.73363e+07	0.177389	0.177389	2.93654e+07	0.158295	0.158295	0.167842	0.0135014	6.57053e+07	0.338193	0.338193	1.82736e+06	0.00669321	0.00334661	3.50419e+06
Sarcosine	Sarcosine	20.85	1.64914e+09	5.44297	2.72149	1.36752e+09	5.89884	2.94942	2.83545	0.161175	3.42637e+08	1.2876	0.965703	2.68735e+08	1.18514	0.888856	0.927279	0.0543389	3.10167e+08	1.25285	1.25285	3.27237e+08	1.51072	1.51072	1.38179	0.182342	2.68952e+08	1.23106	1.23106	2.77993e+08	1.24695	1.24695	1.23901	0.011237	3.08713e+08	1.46673	1.46673	3.30117e+08	1.7795	1.7795	1.62311	0.221162	3.06892e+08	1.57961	1.57961	1.33569e+09	4.89232	2.44616	1.93858e+09
Ser	Serine	21.25	2.21266e+07	0.0730285	0.0365142	3.7954e+07	0.163716	0.081858	0.0591861	0.0320629	1.38754e+07	0.0521427	0.039107	1.13643e+07	0.0501174	0.037588	0.0383475	0.00107411	1.52316e+07	0.0615248	0.0615248	1.39364e+07	0.0643387	0.0643387	0.0629318	0.00198971	2.09181e+07	0.0957472	0.0957472	1.98492e+07	0.0890346	0.0890346	0.0923909	0.00474647	3.06403e+07	0.145575	0.145575	3.02325e+07	0.162969	0.162969	0.154272	0.0122992	3.12371e+07	0.160781	0.160781	1.12268e+08	0.411213	0.205607	1.6946e+08
Streptamine	Streptamine	7.08	5.28241e+07	0.174345	0.0871727	4.19045e+07	0.180757	0.0903783	0.0887755	0.00226671	7.74838e+07	0.291178	0.218383	1.08695e+08	0.479351	0.359513	0.288948	0.0997936	2.70242e+08	1.09158	1.09158	2.28728e+08	1.05595	1.05595	1.07376	0.0251999	4.96283e+07	0.22716	0.22716	4.60837e+07	0.206711	0.206711	0.216936	0.0144602	7.53587e+07	0.358037	0.358037	9.37366e+07	0.505288	0.505288	0.431662	0.104122	1.04144e+08	0.536042	0.536042	2.94369e+07	0.107821	0.0539105	2.7627e+07
Streptidine	Streptidine	15.17	3.21929e+06	0.0106252	0.00531261	2.84218e+06	0.0122598	0.00612992	0.00572126	0.000577924	3751.21	1.40967e-05	1.05726e-05	2906.84	1.28194e-05	9.61452e-06	1.00935e-05	6.77434e-07	35040.7	0.000141539	0.000141539	71564.5	0.000330384	0.000330384	0.000235962	0.000133534	290176	0.0013282	0.0013282	2234.68	1.00238e-05	1.00238e-05	0.000669114	0.000932094	1.00993e+06	0.00479826	0.00479826	NF	NF	NF	0.00479826	#DIV/0!	2.54658e+06	0.0131075	0.0131075	5.32394e+07	0.195004	0.097502	6.7882e+07
Thr	Threonine	20.93	8.46884e+08	2.79513	1.39757	7.39109e+08	3.18817	1.59409	1.49583	0.138961	8.84199e+07	0.332275	0.249206	5.49957e+07	0.242534	0.181901	0.215553	0.0475921	1.97064e+08	0.795996	0.795996	1.79363e+08	0.828047	0.828047	0.812021	0.0226635	1.57806e+08	0.722317	0.722317	1.5151e+08	0.679605	0.679605	0.700961	0.030202	1.47749e+08	0.701971	0.701971	1.67311e+08	0.901888	0.901888	0.801929	0.141363	1.44159e+08	0.742001	0.742001	6.58134e+08	2.4106	1.2053	9.23894e+08
Thymidine	Thymidine	8.03	2.2323e+07	0.0736768	0.0368384	1.85575e+07	0.0800483	0.0400241	0.0384313	0.00225266	1.31962e+07	0.0495902	0.0371927	1.0117e+07	0.0446168	0.0334626	0.0353276	0.00263756	6.82112e+06	0.0275524	0.0275524	7.56552e+06	0.034927	0.034927	0.0312397	0.00521461	9.54981e+06	0.0437118	0.0437118	9.715e+06	0.0435771	0.0435771	0.0436444	9.52162e-05	7.52918e+06	0.0357719	0.0357719	6.76924e+06	0.0364896	0.0364896	0.0361307	0.000507513	9.16011e+06	0.0471481	0.0471481	1.79119e+07	0.0656075	0.0328037	2.56475e+07
Triazine	Triazine	18.32	3.54993e+08	1.17165	0.585825	3.93107e+08	1.69568	0.84784	0.716832	0.185272	2.01325e+08	0.756563	0.567422	2.34826e+08	1.0356	0.776698	0.67206	0.14798	2.25486e+08	0.9108	0.9108	2.18437e+08	1.00844	1.00844	0.959618	0.0690388	3.37458e+08	1.54462	1.54462	3.41253e+08	1.5307	1.5307	1.53766	0.00984243	3.06535e+08	1.45638	1.45638	3.00376e+08	1.61918	1.61918	1.53778	0.115119	3.18787e+08	1.64083	1.64083	5.7566e+08	2.10852	1.05426	2.81816e+08
Trp	Tryptophan	18.72	2.76859e+08	0.913769	0.456884	2.21087e+08	0.953667	0.476834	0.466859	0.0141064	1.43801e+08	0.540393	0.405295	1.81451e+08	0.800211	0.600158	0.502727	0.13779	7.23533e+07	0.292255	0.292255	1.26822e+08	0.585488	0.585488	0.438872	0.207347	2.33033e+07	0.106665	0.106665	3.07441e+07	0.137904	0.137904	0.122284	0.0220896	1.30805e+07	0.0621468	0.0621468	1.17385e+07	0.0632764	0.0632764	0.0627116	0.000798705	2.71859e+07	0.139929	0.139929	2.96405e+08	1.08567	0.542834	4.71656e+08
Tyr	Tyrosine	20.37	1.16364e+09	3.84058	1.92029	9.92189e+08	4.27984	2.13992	2.03011	0.155302	1.2669e+09	4.76092	3.57069	1.00576e+09	4.43548	3.32661	3.44865	0.172589	6.6286e+08	2.67747	2.67747	7.30231e+08	3.37118	3.37118	3.02433	0.490527	3.39898e+08	1.55579	1.55579	3.3815e+08	1.51679	1.51679	1.53629	0.0275825	1.22616e+08	0.582559	0.582559	1.16337e+08	0.627114	0.627114	0.604837	0.0315053	2.03368e+08	1.04676	1.04676	8.88611e+08	3.25479	1.62739	1.3828e+09
Val	Valine	19.76	1.62523e+09	5.36405	2.68202	1.34173e+09	5.78759	2.8938	2.78791	0.149745	2.17853e+09	8.18674	6.14005	2.18642e+09	9.64225	7.23169	6.68587	0.771903	2.93957e+09	11.8737	11.8737	3.15349e+09	14.5584	14.5584	13.216	1.89835	2.0514e+09	9.38976	9.38976	1.76763e+09	7.92877	7.92877	8.65926	1.03307	1.75714e+09	8.34833	8.34833	1.22702e+09	6.61425	6.61425	7.48129	1.22618	1.39984e+09	7.20512	7.20512	1.37219e+09	5.02603	2.51302	1.31235e+09
Verapamil	Verapamil	2.99	1.16164e+09	3.83396	1.91698	1.03583e+09	4.46809	2.23404	2.07551	0.224196	1.04768e+09	3.9371	2.95283	1.07186e+09	4.72695	3.54521	3.24902	0.418881	1.00488e+09	4.05899	4.05899	9.7272e+08	4.49066	4.49066	4.27482	0.305239	1.00174e+09	4.58523	4.58523	9.86293e+08	4.42406	4.42406	4.50464	0.11396	9.65018e+08	4.58489	4.58489	8.50803e+08	4.58626	4.58626	4.58557	0.00096315	1.0417e+09	5.36173	5.36173	1.26291e+09	4.62575	2.31287	9.31408e+08
G3P	Glyceraldehyde-3-phosphate	23.57	1.02998e+07	0.0339944	0.0169972	1.05857e+07	0.0456618	0.0228309	0.0199141	0.00412505	1.04902e+07	0.0394215	0.0295661	1.00598e+07	0.0443643	0.0332732	0.0314197	0.00262129	1.05253e+07	0.0425147	0.0425147	1.04177e+07	0.0480944	0.0480944	0.0453046	0.00394544	1.03768e+07	0.0474969	0.0474969	9.95914e+06	0.0446722	0.0446722	0.0460846	0.0019974	1.01553e+07	0.0482488	0.0482488	9.83604e+06	0.0530212	0.0530212	0.050635	0.00337459	1.02872e+07	0.0529496	0.0529496	8.61175e+06	0.0315429	0.0157715	1.11053e+07
Uracil	Uracil	23.57	2.15433e+07	0.0711036	0.0355518	2.02763e+07	0.0874624	0.0437312	0.0396415	0.00578374	1.92635e+07	0.0723906	0.0542929	2.05602e+07	0.0906716	0.0680037	0.0611483	0.00969499	2.12174e+07	0.085703	0.085703	2.09688e+07	0.0968047	0.0968047	0.0912539	0.00785015	2.02374e+07	0.0926313	0.0926313	1.95937e+07	0.0878884	0.0878884	0.0902598	0.00335376	1.91651e+07	0.0910554	0.0910554	2.06687e+07	0.111415	0.111415	0.101235	0.0143963	2.09163e+07	0.107659	0.107659	1.16524e+07	0.0426801	0.0213401	2.27164e+07
Acetylphosphate	Acetylphosphate	25.41	1.67458e+08	0.507158	0.253579	3.88842e+08	1.53222	0.766108	0.509844	0.362413	1.5559e+08	0.524862	0.393647	2.02555e+08	0.595207	0.446405	0.420026	0.0373059	1.50549e+08	0.461724	0.461724	2.05391e+08	0.592653	0.592653	0.527189	0.0925803	1.46123e+08	0.563154	0.563154	2.01655e+08	0.660472	0.660472	0.611813	0.0688143	1.44858e+08	0.556836	0.556836	2.02405e+08	0.694062	0.694062	0.625449	0.0970336	2.06901e+08	0.692019	0.692019	1.45722e+08	0.450182	0.225091	2.12307e+08
Ala	Alanine	20.87	4.00051e+06	0.0121158	0.00605792	4.84333e+06	0.0190849	0.00954247	0.00780019	0.00246395	777183	0.00262172	0.00196629	685858	0.00201539	0.00151154	0.00173892	0.000321556	841676	0.00258137	0.00258137	954028	0.00275283	0.00275283	0.0026671	0.00012124	550989	0.00212349	0.00212349	710230	0.00232619	0.00232619	0.00222484	0.000143329	682712	0.00262436	0.00262436	774815	0.00265689	0.00265689	0.00264063	2.30034e-05	703051	0.00235149	0.00235149	3.24806e+06	0.0100343	0.00501715	5.56767e+06
ATV	Atorvastatin (IS-neg mode)	1.55	3.30188e+08	1	0.5	2.53778e+08	1	0.5	0.5	0	2.9644e+08	1	0.75	3.4031e+08	1	0.75	0.75	0	3.26057e+08	1	1	3.46562e+08	1	1	1	0	2.59474e+08	1	1	3.05319e+08	1	1	1	0	2.60144e+08	1	1	2.91624e+08	1	1	1	0	2.98981e+08	1	1	3.23696e+08	1	0.5	3.19068e+08
Bromobenzene	Bromobenzene	25.18	9.54003e+07	0.288927	0.144463	1.91794e+08	0.755757	0.377878	0.261171	0.165049	9.61933e+07	0.324495	0.243371	9.5358e+07	0.280209	0.210157	0.226764	0.0234864	9.45111e+07	0.28986	0.28986	9.36897e+07	0.27034	0.27034	0.2801	0.0138027	8.99305e+07	0.346588	0.346588	9.06859e+07	0.29702	0.29702	0.321804	0.0350503	9.3199e+07	0.358259	0.358259	9.22876e+07	0.31646	0.31646	0.33736	0.0295563	8.97838e+07	0.300299	0.300299	9.30578e+07	0.287486	0.143743	9.20766e+07
Chl	Chloramphenicol	1.59	NF	NF	NF	3339.1	1.31576e-05	6.57878e-06	6.57878e-06	#DIV/0!	NF	NF	NF	NF	NF	NF	#DIV/0!	#DIV/0!	NF	NF	NF	NF	NF	NF	#DIV/0!	#DIV/0!	NF	NF	NF	NF	NF	NF	#DIV/0!	#DIV/0!	NF	NF	NF	9686.7	3.32164e-05	3.32164e-05	3.32164e-05	#DIV/0!	NF	NF	NF	7.34554e+07	0.226927	0.113464	1.19354e+08
Citronellyl_Cinnamate	Citronellyl cinnamate	1.58	640168	0.0019388	0.000969398	397330	0.00156566	0.000782831	0.000876115	0.000131923	2.80795e+07	0.0947226	0.0710419	2.30812e+07	0.0678239	0.0508679	0.0609549	0.0142652	6.12942e+06	0.0187986	0.0187986	6.91925e+06	0.0199654	0.0199654	0.019382	0.000825055	1.19902e+07	0.0462097	0.0462097	1.50468e+07	0.0492823	0.0492823	0.047746	0.00217259	9.42613e+06	0.0362343	0.0362343	1.08077e+07	0.0370605	0.0370605	0.0366474	0.000584233	1.79711e+07	0.0601079	0.0601079	146383	0.000452225	0.000226112	177222
Cyanoala	Cyanoalanine	20.53	4.32781e+06	0.0131071	0.00655355	2.29335e+06	0.00903686	0.00451843	0.00553599	0.00143905	5.9241e+06	0.0199842	0.0149881	2.17569e+06	0.00639325	0.00479494	0.00989153	0.00720767	9.31945e+06	0.0285822	0.0285822	1.14222e+07	0.0329587	0.0329587	0.0307705	0.00309461	3.1525e+07	0.121496	0.121496	3.09442e+07	0.10135	0.10135	0.111423	0.0142451	6.49335e+07	0.249606	0.249606	3.20042e+07	0.109745	0.109745	0.179675	0.0988969	1.34318e+08	0.449254	0.449254	2.17781e+06	0.00672797	0.00336398	6.28448e+06
Fum	Fumaric acid	3.99	1.46669e+07	0.0444198	0.0222099	4.34304e+06	0.0171136	0.00855678	0.0153833	0.0096542	6.03722e+06	0.0203657	0.0152743	5.66631e+06	0.0166504	0.0124878	0.0138811	0.00197035	5.23037e+06	0.0160413	0.0160413	5.29472e+06	0.0152778	0.0152778	0.0156596	0.00053982	NF	NF	NF	NF	NF	NF	#DIV/0!	#DIV/0!	NF	NF	NF	NF	NF	NF	#DIV/0!	#DIV/0!	NF	NF	NF	1.22822e+07	0.0379436	0.0189718	1.42199e+07
Glc	Glucose	14.77	1.44059e+09	4.36294	2.18147	1456969569	5.74112	2.87056	2.52602	0.487262	8.05509e+08	2.71727	2.03796	1.77951e+09	5.22907	3.9218	2.97988	1.33208	1.59506e+09	4.89195	4.89195	1.60252e+09	4.62405	4.62405	4.758	0.189435	1.2673e+09	4.88411	4.88411	1.76695e+09	5.78722	5.78722	5.33567	0.638591	1.14716e+09	4.4097	4.4097	1.05424e+09	3.61505	3.61505	4.01237	0.561904	1.57041e+09	5.25255	5.25255	1.26778e+09	3.91659	1.95829	1.7302e+09
HDC	6E,8E,14E-Hexadecatriene-10,12-diynoic acid	2.13	3.57054e+08	1.08137	0.540683	1.73987e+08	0.685586	0.342793	0.441738	0.139929	2.81294e+08	0.948908	0.711681	2.69027e+08	0.790534	0.5929	0.652291	0.0839908	2.06681e+08	0.63388	0.63388	2.37585e+08	0.685549	0.685549	0.659714	0.0365352	2.73387e+08	1.05362	1.05362	3.26406e+08	1.06907	1.06907	1.06134	0.0109189	1.96138e+08	0.753959	0.753959	2.1823e+08	0.748324	0.748324	0.751142	0.00398436	3.34096e+08	1.11745	1.11745	3.16685e+08	0.978342	0.489171	5.15956e+08
Indole	Indole	19.51	382788	0.0011593	0.000579651	111345	0.00043875	0.000219375	0.000399513	0.000254754	340860	0.00114985	0.000862384	315567	0.000927292	0.000695469	0.000778927	0.000118027	96214.5	0.000295085	0.000295085	156999	0.000453019	0.000453019	0.000374052	0.000111677	3273.42	1.26156e-05	1.26156e-05	3028.99	9.92073e-06	9.92073e-06	1.12682e-05	1.90558e-06	3482.61	1.33872e-05	1.33872e-05	NF	NF	NF	1.33872e-05	#DIV/0!	3704.44	1.23902e-05	1.23902e-05	530313	0.00163831	0.000819155	628496
Lact	Lactic acid	2.27	1.51616e+08	0.459182	0.229591	1.06347e+08	0.419057	0.209529	0.21956	0.0141862	1.34091e+08	0.452338	0.339254	1.063e+08	0.312363	0.234272	0.286763	0.074233	8.44486e+07	0.258999	0.258999	6.48129e+07	0.187017	0.187017	0.223008	0.0508993	1.79238e+08	0.690777	0.690777	2.62453e+08	0.859602	0.859602	0.775189	0.119378	1.70082e+08	0.653798	0.653798	1.85823e+08	0.6372	0.6372	0.645499	0.0117368	4.57003e+08	1.52853	1.52853	1.8026e+08	0.556881	0.27844	1.95784e+08
Maleic acid	Maleic acid	2.56	4.144e+07	0.125504	0.0627521	45004256	0.177337	0.0886686	0.0757104	0.0183258	1.60666e+07	0.0541983	0.0406488	1.54785e+07	0.0454835	0.0341126	0.0373807	0.00462175	1.45452e+07	0.0446092	0.0446092	1.89147e+07	0.0545782	0.0545782	0.0495937	0.00704915	6.94219e+06	0.0267549	0.0267549	1.00491e+07	0.0329134	0.0329134	0.0298342	0.00435474	8.9069e+06	0.0342383	0.0342383	1.13511e+07	0.0389237	0.0389237	0.036581	0.00331303	1.03281e+07	0.0345445	0.0345445	3.86943e+07	0.119539	0.0597696	3.96821e+07
Mal	Malic acid	1.61	827808	0.00250708	0.00125354	275218	0.00108449	0.000542243	0.000897891	0.000502962	923015	0.00311367	0.00233525	754681	0.00221763	0.00166322	0.00199923	0.000475196	859044	0.00263464	0.00263464	753440	0.00217404	0.00217404	0.00240434	0.000325692	698099	0.00269045	0.00269045	333447	0.00109213	0.00109213	0.00189129	0.00113018	459593	0.00176669	0.00176669	639860	0.00219412	0.00219412	0.00198041	0.000302242	512721	0.00171489	0.00171489	733939	0.00226737	0.00113369	667803
Mannitol	Mannitol	16.74	1.85381e+08	0.56144	0.28072	29716848	0.117098	0.058549	0.169634	0.157099	4.16468e+08	1.4049	1.05367	1.98576e+08	0.583513	0.437635	0.745655	0.435606	4.72793e+08	1.45003	1.45003	2.50586e+08	0.723061	0.723061	1.08655	0.514045	3.03713e+07	0.11705	0.11705	2.81573e+07	0.0922225	0.0922225	0.104636	0.0175554	2.38252e+08	0.915845	0.915845	1.93367e+08	0.663068	0.663068	0.789457	0.17874	1.64869e+09	5.51437	5.51437	8.9146e+07	0.275401	0.1377	1.22654e+08
MethMA	Methyl malonic acid	4	1.02656e+09	3.10901	1.55451	NF	NF	NF	1.55451	#DIV/0!	8.04303e+08	2.71321	2.03491	8.27051e+08	2.43029	1.82271	1.92881	0.150041	5.00661e+08	1.5355	1.5355	5.7733e+08	1.66588	1.66588	1.60069	0.0921925	NF	NF	NF	NF	NF	NF	#DIV/0!	#DIV/0!	NF	NF	NF	NF	NF	NF	#DIV/0!	#DIV/0!	1.46081e+07	0.0488595	0.0488595	8.48497e+08	2.62128	1.31064	1.33423e+09
Pyr	Pyruvic acid	1.96	1.16869e+08	0.353946	0.176973	1.41533e+08	0.557705	0.278852	0.227913	0.0720395	3.45921e+06	0.0116692	0.00875189	2.05141e+06	0.00602806	0.00452104	0.00663646	0.00299166	2.96538e+06	0.00909467	0.00909467	23414208	0.0675614	0.0675614	0.038328	0.0413422	NF	NF	NF	3.7216e+06	0.0121892	0.0121892	0.0121892	#DIV/0!	8.08174e+06	0.0310664	0.0310664	4.55479e+06	0.0156187	0.0156187	0.0233426	0.0109232	1.07962e+07	0.0361101	0.0361101	5.34424e+07	0.165101	0.0825504	1.05457e+08
Sbt	Sorbitol	5.3	1.83414e+06	0.00555484	0.00277742	NF	NF	NF	0.00277742	#DIV/0!	2.6328e+06	0.00888139	0.00666104	1.51158e+06	0.00444176	0.00333132	0.00499618	0.00235447	4.19354e+06	0.0128614	0.0128614	2.82167e+06	0.0081419	0.0081419	0.0105016	0.00333716	NF	NF	NF	NF	NF	NF	#DIV/0!	#DIV/0!	1.82329e+06	0.00700876	0.00700876	1.41357e+06	0.00484722	0.00484722	0.00592799	0.00152845	2.91633e+08	0.975422	0.975422	NF	NF	NF	1.66811e+06
Succ	Succinic acid	2.77	NF	NF	NF	2.25725e+09	8.8946	4.4473	4.4473	#DIV/0!	NF	NF	NF	3.48758e+09	10.2482	7.68618	7.68618	#DIV/0!	NF	NF	NF	NF	NF	NF	#DIV/0!	#DIV/0!	NF	NF	NF	3.81321e+07	0.124893	0.124893	0.124893	#DIV/0!	NF	NF	NF	8.39894e+07	0.288006	0.288006	0.288006	#DIV/0!	1.77009e+08	0.592042	0.592042	NF	NF	NF	NF
Terepthalate	Terephthalic acid	1.66	7.03671e+07	0.213112	0.106556	43691355	0.172164	0.0860819	0.0963189	0.0144773	8.01333e+07	0.270319	0.202739	8.31504e+07	0.244337	0.183253	0.192996	0.0137791	9.98678e+07	0.306289	0.306289	1.16599e+08	0.336445	0.336445	0.321367	0.0213232	6.54443e+07	0.252219	0.252219	7.11003e+07	0.232872	0.232872	0.242546	0.0136807	6.43266e+07	0.247273	0.247273	6.58883e+07	0.225935	0.225935	0.236604	0.0150881	5.5452e+07	0.18547	0.18547	8.074e+07	0.249432	0.124716	5.10016e+07
Uric acid	Uric acid	18.51	9.7989e+07	0.296767	0.148384	2.6197e+06	0.0103228	0.00516141	0.0767725	0.101273	1.94264e+07	0.0655322	0.0491492	8.18717e+06	0.024058	0.0180435	0.0335963	0.021995	1.7998e+07	0.0551987	0.0551987	8.16115e+06	0.0235489	0.0235489	0.0393738	0.0223798	1.64209e+07	0.0632853	0.0632853	8.06947e+06	0.0264296	0.0264296	0.0448575	0.0260609	1.88136e+07	0.07232	0.07232	7.44267e+06	0.0255214	0.0255214	0.0489207	0.0330916	1.48299e+07	0.0496014	0.0496014	1.78939e+07	0.0552799	0.0276399	6.74205e+06
Xanthine	Xanthine	8.56	6.97718e+08	2.11309	1.05655	2.95879e+08	1.1659	0.58295	0.819748	0.334883	1.06005e+09	3.57594	2.68195	1.09238e+09	3.20996	2.40747	2.54471	0.19409	7.19299e+08	2.20605	2.20605	9.58999e+08	2.76718	2.76718	2.48661	0.396778	1.73423e+09	6.68363	6.68363	2.3169e+09	7.58846	7.58846	7.13605	0.639812	1.79981e+09	6.91852	6.91852	1.66926e+09	5.72402	5.72402	6.32127	0.844638	2.83404e+09	9.479	9.479	5.80408e+08	1.79307	0.896534	8.09944e+08
Xanthosine	Xanthosine	15.32	1.00725e+07	0.0305053	0.0152527	2.98373e+06	0.0117572	0.00587862	0.0105656	0.00662845	6.12914e+07	0.206758	0.155069	9.17122e+07	0.269496	0.202122	0.178595	0.0332716	1.27024e+07	0.0389577	0.0389577	1.58285e+07	0.045673	0.045673	0.0423153	0.00474847	3.53719e+07	0.136322	0.136322	5.04036e+07	0.165085	0.165085	0.150703	0.0203386	6.36929e+07	0.244837	0.244837	5.40892e+07	0.185476	0.185476	0.215156	0.0419748	7.11862e+07	0.238096	0.238096	8.81461e+06	0.0272312	0.0136156	1.31125e+07
[truncated: 92 more columns]

## Sheet: QC data
Analysis for positive ion mode
	Sample Name	Retention time (Min)	Perormance of QC samples (n=7)		Pooled_01			Pooled_02			Pooled_03			Pooled_04			Pooled_05			Pooled_06			Pooled_07
	Dilution factor (DF)=1 for pooled sample		Average of normalized peak area (n=7)	Relative SD (RSD)	Peak Area	Normalized peak area	Normalized peak area with DF	Peak area	Relative respone	Corrected response with DF	Peak area	Relative respone	Corrected response with DF	Peak area	Normalized peak Peak area	Normalized peak Peak area with DF	Peak area	Normalized peak Peak area	Normalized peak Peak area with DF	Peak area	Normalized peak Peak area	Normalized peak Peak area with DF	Peak area	Normalized peak Peak area	Normalized peak Peak area with DF
	5hydroxy tryptophan	19.82	0.0558561	9.22694	9.8563e+06	0.0509153	0.0509153	9.59308e+06	0.0497868	0.0497868	1.29581e+07	0.0651996	0.0651996	1.12292e+07	0.0543252	0.0543252	1.0563e+07	0.0587157	0.0587157	9.92307e+06	0.056373	0.056373	9.93327e+06	0.0556771	0.0556771
	8oxoGuanine	21.06	0.0216512	9.90983	3.55836e+06	0.0183816	0.0183816	3.68233e+06	0.0191108	0.0191108	4.78199e+06	0.024061	0.024061	4.58355e+06	0.0221745	0.0221745	4.25497e+06	0.0236517	0.0236517	3.90119e+06	0.0221627	0.0221627	3.9279e+06	0.0220163	0.0220163
	Adenosine	16.87	1.18455	13.5473	2.53352e+08	1.30876	1.30876	2.65901e+08	1.37999	1.37999	2.62361e+08	1.32009	1.32009	2.29176e+08	1.10872	1.10872	2.1222e+08	1.17965	1.17965	1.85697e+08	1.05494	1.05494	1.67653e+08	0.939712	0.939712
	Arg	22.59	0.0326894	10.9808	5.61651e+06	0.0290135	0.0290135	5.16381e+06	0.0267995	0.0267995	6.77236e+06	0.0340757	0.0340757	6.61323e+06	0.0319938	0.0319938	6.31704e+06	0.0351139	0.0351139	6.30485e+06	0.0358179	0.0358179	6.42471e+06	0.0360112	0.0360112
	Asn	21.23	0.0268829	7.11577	4.90847e+06	0.025356	0.025356	4.96516e+06	0.0257685	0.0257685	5.70615e+06	0.028711	0.028711	4.99837e+06	0.0241814	0.0241814	5.24169e+06	0.0291365	0.0291365	4.67289e+06	0.0265467	0.0265467	5.08108e+06	0.02848	0.02848
	Asp	21.03	0.0919318	18.4208	1.34439e+07	0.0694482	0.0694482	1.32527e+07	0.0687798	0.0687798	2.07999e+07	0.104656	0.104656	1.87494e+07	0.090707	0.090707	2.01141e+07	0.111806	0.111806	1.68943e+07	0.0959768	0.0959768	1.8224e+07	0.102148	0.102148
	ATV (IS-pos mode)	1.53	1	0	1.93582e+08	1	1	1.92683e+08	1	1	1.98744e+08	1	1	2.06703e+08	1	1	1.79901e+08	1	1	1.76025e+08	1	1	1.78409e+08	1	1
	Cytosine	21.16	0.213668	6.49723	4.05413e+07	0.209426	0.209426	3.91958e+07	0.203421	0.203421	4.50366e+07	0.226606	0.226606	3.95838e+07	0.191501	0.191501	4.1312e+07	0.229637	0.229637	3.71151e+07	0.210851	0.210851	4.00052e+07	0.224234	0.224234
	Deoxyviolacein	1.6	2.64734	3.17443	4.82854e+08	2.49431	2.49431	5.14046e+08	2.66783	2.66783	5.45694e+08	2.74571	2.74571	5.41516e+08	2.61978	2.61978	4.91552e+08	2.73234	2.73234	4.60892e+08	2.61833	2.61833	4.73335e+08	2.6531	2.6531
	GABA	20.38	0.614645	13.2905	1.2776e+08	0.659979	0.659979	1.25347e+08	0.650536	0.650536	1.41291e+08	0.710917	0.710917	1.19535e+08	0.578292	0.578292	1.18571e+08	0.65909	0.65909	102204295	0.580623	0.580623	8.2617e+07	0.463077	0.463077
	Gly	21.19	0.30794	6.70447	5.92353e+07	0.305996	0.305996	5.88576e+07	0.305463	0.305463	6.64165e+07	0.33418	0.33418	5.68909e+07	0.27523	0.27523	6.00461e+07	0.333772	0.333772	5.24947e+07	0.298223	0.298223	5.40069e+07	0.302715	0.302715
	Gln	21.22	0.062339	7.19856	1.14412e+07	0.0591027	0.0591027	1.10569e+07	0.0573839	0.0573839	1.35137e+07	0.0679953	0.0679953	1.19914e+07	0.0580124	0.0580124	1.21621e+07	0.0676043	0.0676043	1.08065e+07	0.061392	0.061392	1.15755e+07	0.064882	0.064882
	Glu	20.95	0.805518	13.2453	1.30859e+08	0.675986	0.675986	1.28043e+08	0.664527	0.664527	1.87062e+08	0.941218	0.941218	1.63539e+08	0.791177	0.791177	1.64683e+08	0.915408	0.915408	1.43594e+08	0.815758	0.815758	1.48892e+08	0.834556	0.834556
	Guanine	19.68	0.39594	15.4398	6.02086e+07	0.311023	0.311023	6.01072e+07	0.311948	0.311948	8.97112e+07	0.45139	0.45139	8.11632e+07	0.392656	0.392656	8.13138e+07	0.451991	0.451991	7.38643e+07	0.419624	0.419624	7.72413e+07	0.432946	0.432946
	Guanosine	19.02	0.342733	6.89399	5.97028e+07	0.30841	0.30841	6.42223e+07	0.333305	0.333305	7.58809e+07	0.381802	0.381802	7.09888e+07	0.343434	0.343434	6.52854e+07	0.362896	0.362896	5.83709e+07	0.331605	0.331605	6.02446e+07	0.337678	0.337678
	His	22.44	0.241917	7.90945	4.40079e+07	0.227334	0.227334	4.15189e+07	0.215477	0.215477	5.12654e+07	0.257946	0.257946	4.64851e+07	0.224888	0.224888	4.77593e+07	0.265475	0.265475	4.37652e+07	0.24863	0.24863	4.52563e+07	0.253666	0.253666
	Hypoxanthine	8.91	17.119	12.293	3.65186e+09	18.8646	18.8646	3.69369e+09	19.1698	19.1698	3.83261e+09	19.2841	19.2841	3.53663e+09	17.1097	17.1097	2.95733e+09	16.4386	16.4386	2.61418e+09	14.8512	14.8512	2.51821e+09	14.1148	14.1148
	Leu	17.29	66.5892	18.866	1.56942e+10	81.0727	81.0727	1.56918e+10	81.4385	81.4385	1.49309e+10	75.1264	75.1264	1.27186e+10	61.5309	61.5309	1.11292e+10	61.8627	61.8627	9.40032e+09	53.4033	53.4033	9221948348	51.69	51.69
	Lys	22.6	0.391204	11.5643	6.4076e+07	0.331001	0.331001	6.47664e+07	0.336129	0.336129	8.43289e+07	0.424308	0.424308	7.72856e+07	0.373896	0.373896	7.44697e+07	0.413947	0.413947	7.21729e+07	0.410015	0.410015	8.01292e+07	0.449133	0.449133
	Met	18.77	2.48196	15.0606	4.01521e+08	2.07416	2.07416	4.23225e+08	2.19648	2.19648	5.00839e+08	2.52001	2.52001	4.63415e+08	2.24193	2.24193	4.58035e+08	2.54603	2.54603	5.63134e+08	3.19917	3.19917	4.63142e+08	2.59596	2.59596
	Methylhydantoin	20.44	0.203134	8.90824	3.56272e+07	0.184041	0.184041	3.61299e+07	0.187509	0.187509	4.62057e+07	0.232488	0.232488	3.95922e+07	0.191541	0.191541	3.97702e+07	0.221067	0.221067	3.4904e+07	0.19829	0.19829	3.69306e+07	0.207	0.207
	PABA	16.53	0.21027	17.6054	4.86332e+07	0.251227	0.251227	4.97436e+07	0.258163	0.258163	4.37249e+07	0.220006	0.220006	3.7441e+07	0.181134	0.181134	3.87012e+07	0.215124	0.215124	3.33202e+07	0.189292	0.189292	2.79998e+07	0.156942	0.156942
	Phe	17.54	5.50629	15.4125	1.24997e+09	6.45702	6.45702	1.25542e+09	6.51548	6.51548	1.21818e+09	6.12938	6.12938	1.06271e+09	5.14126	5.14126	9.28468e+08	5.16099	5.16099	7.95771e+08	4.52078	4.52078	8.24097e+08	4.61916	4.61916
	Pro	19.81	3.70021	9.37911	7.85366e+08	4.05701	4.05701	7.5333e+08	3.90968	3.90968	8.19275e+08	4.12225	4.12225	7.38929e+08	3.57483	3.57483	6.52906e+08	3.62924	3.62924	6.06189e+08	3.44376	3.44376	5.64602e+08	3.16466	3.16466
	Prodeoxyviolacein	5.67	0.768668	4.52968	1.50029e+08	0.775015	0.775015	1.49691e+08	0.776877	0.776877	1.64536e+08	0.827878	0.827878	1.51497e+08	0.732921	0.732921	1.37852e+08	0.766264	0.766264	1.26975e+08	0.721343	0.721343	1.39226e+08	0.780377	0.780377
	Sarcosine	20.85	2.11884	6.31319	4.09064e+08	2.11313	2.11313	4.03163e+08	2.09236	2.09236	4.68387e+08	2.35673	2.35673	4.06476e+08	1.96647	1.96647	4.01583e+08	2.23224	2.23224	3.59311e+08	2.04125	2.04125	3.62122e+08	2.02973	2.02973
	Ser	21.25	0.14683	6.6333	2.69903e+07	0.139425	0.139425	2.65478e+07	0.13778	0.13778	3.07626e+07	0.154785	0.154785	2.75982e+07	0.133516	0.133516	2.85566e+07	0.158735	0.158735	2.65893e+07	0.151054	0.151054	2.72101e+07	0.152516	0.152516
	Streptamine	7.08	0.419491	10.3947	9.0768e+07	0.468886	0.468886	8.98638e+07	0.466381	0.466381	8.9301e+07	0.449326	0.449326	8.50996e+07	0.411699	0.411699	7.32989e+07	0.407439	0.407439	6.51291e+07	0.369999	0.369999	6.47103e+07	0.362708	0.362708
	Streptidine	15.17	0.0238936	12.0005	4.89178e+06	0.0252698	0.0252698	5.14747e+06	0.0267146	0.0267146	5.4031e+06	0.0271861	0.0271861	4.71697e+06	0.02282	0.02282	4.44471e+06	0.0247064	0.0247064	3.67358e+06	0.0208696	0.0208696	3512672	0.0196889	0.0196889
	Thr	20.93	0.890195	6.60083	1.6416e+08	0.848014	0.848014	1.63397e+08	0.848009	0.848009	1.96559e+08	0.989003	0.989003	1.73427e+08	0.839013	0.839013	1.72007e+08	0.956118	0.956118	1.5435e+08	0.876863	0.876863	1.5599e+08	0.874341	0.874341
	Thymidine	8.03	0.0508773	9.10292	8.44168e+06	0.0436077	0.0436077	9.51061e+06	0.0493588	0.0493588	1.15057e+07	0.0578917	0.0578917	1.10871e+07	0.0536378	0.0536378	9.66091e+06	0.0537011	0.0537011	8.4686e+06	0.0481102	0.0481102	8.89079e+06	0.0498339	0.0498339
	Triazine	18.32	1.2363	4.26361	2.3663e+08	1.22238	1.22238	2.39559e+08	1.24328	1.24328	2.4808e+08	1.24824	1.24824	2.33442e+08	1.12936	1.12936	2.3396e+08	1.30049	1.30049	2.20439e+08	1.25232	1.25232	2.24443e+08	1.25803	1.25803
	Trp	18.72	0.564403	12.0039	8.86049e+07	0.457712	0.457712	9.72388e+07	0.504656	0.504656	1.27968e+08	0.643884	0.643884	1.10032e+08	0.532318	0.532318	1.11039e+08	0.61722	0.61722	1.0718e+08	0.60889	0.60889	1.04572e+08	0.586139	0.586139
	Tyr	20.37	3.7773	4.94842	6.9973e+08	3.61464	3.61464	7.14229e+08	3.70675	3.70675	7.92075e+08	3.98539	3.98539	7.44679e+08	3.60265	3.60265	7.23046e+08	4.01913	4.01913	6.34788e+08	3.60624	3.60624	6.9692e+08	3.90631	3.90631
	Val	19.76	8.51439	5.27355	1.70482e+09	8.80669	8.80669	1.66878e+09	8.66074	8.66074	1.74636e+09	8.78698	8.78698	1.74793e+09	8.45623	8.45623	1.56473e+09	8.69769	8.69769	1.52484e+09	8.66265	8.66265	1.34337e+09	7.52974	7.52974
	Verapamil	2.99	4.74704	2.99621	9.2825e+08	4.79512	4.79512	9.38644e+08	4.87143	4.87143	9.36458e+08	4.71187	4.71187	9.34991e+08	4.52335	4.52335	8.84523e+08	4.91671	4.91671	8.10638e+08	4.60524	4.60524	8.57353e+08	4.80556	4.80556
	Glyceraldehyde-3-phosphate	23.57	0.0527579	14.0251	8.83101e+06	0.0456189	0.0456189	8.56582e+06	0.0444554	0.0444554	1.05493e+07	0.0530798	0.0530798	9.81685e+06	0.0474925	0.0474925	9.83994e+06	0.0546963	0.0546963	1.05837e+07	0.0601261	0.0601261	1.13889e+07	0.0638361	0.0638361
	Uracil	23.57	0.10301	19.2889	1.46124e+07	0.075484	0.075484	1.63227e+07	0.0847128	0.0847128	1.95694e+07	0.0984649	0.0984649	1.95115e+07	0.094394	0.094394	2.1587e+07	0.119994	0.119994	2.14176e+07	0.121673	0.121673	2.25416e+07	0.126348	0.126348
Analysis for negative ion mode
	Acetylphosphate	25.41	0.675563	21.9157	1.24311e+08	0.499136	0.499136	1.22804e+08	0.502077	0.502077	1.90129e+08	0.731608	0.731608	1.79989e+08	0.710041	0.710041	1.84286e+08	0.64356	0.64356	1.92036e+08	0.715219	0.715219	2.43595e+08	0.927296	0.927296
	Ala	20.87	0.00344457	11.4326	782647	0.0031425	0.0031425	773561	0.00316267	0.00316267	1.0598e+06	0.00407806	0.00407806	1.00028e+06	0.00394601	0.00394601	917575	0.00320434	0.00320434	877048	0.00326648	0.00326648	870023	0.00331192	0.00331192
	ATV (IS-neg mode)	1.55	1	0	2.49053e+08	1	1	2.44591e+08	1	1	2.59879e+08	1	1	2.53492e+08	1	1	2.86353e+08	1	1	2.68499e+08	1	1	2.62694e+08	1	1
	Bromobenzene	25.18	0.458949	33.6757	1.66011e+08	0.666569	0.666569	1.703e+08	0.696263	0.696263	1.024e+08	0.39403	0.39403	1.00956e+08	0.398263	0.398263	9.22784e+07	0.322254	0.322254	9.39111e+07	0.349763	0.349763	1.0127e+08	0.385504	0.385504
	Chloramphenicol	1.59	0.0952062	4.74214	2.22663e+07	0.0894038	0.0894038	2.21495e+07	0.0905571	0.0905571	2.50889e+07	0.0965406	0.0965406	2.6158e+07	0.103191	0.103191	2.76108e+07	0.096422	0.096422	2.55399e+07	0.0951207	0.0951207	2.50108e+07	0.0952087	0.0952087
	Citronellyl Cinnamate	1.58	0.0364325	6.32446	9.27369e+06	0.0372359	0.0372359	8.75421e+06	0.0357912	0.0357912	9.67241e+06	0.0372189	0.0372189	1.01594e+07	0.0400778	0.0400778	1.07223e+07	0.0374444	0.0374444	9.10427e+06	0.033908	0.033908	8.76118e+06	0.0333513	0.0333513
	Cynoalanine	20.53	0.104796	8.20779	2.28757e+07	0.091851	0.091851	2.3754e+07	0.0971173	0.0971173	3.08753e+07	0.118807	0.118807	2.75322e+07	0.108612	0.108612	2.98688e+07	0.104308	0.104308	2.84011e+07	0.105777	0.105777	2.81349e+07	0.107101	0.107101
	Fumaric acid	3.99	0.0252734	8.08668	6.21967e+06	0.0249733	0.0249733	6.98235e+06	0.028547	0.028547	7.07018e+06	0.0272057	0.0272057	6.27301e+06	0.0247464	0.0247464	7.27714e+06	0.0254131	0.0254131	6.15509e+06	0.022924	0.022924	6.06936e+06	0.0231043	0.0231043
	Glucose	14.77	4.53793	2.22903	1.10008e+09	4.41704	4.41704	1.11484e+09	4.55797	4.55797	1.20756e+09	4.64662	4.64662	1.18694e+09	4.68237	4.68237	1.29003e+09	4.50503	4.50503	1.21648e+09	4.53067	4.53067	1.16264e+09	4.42584	4.42584
	6E,8E,14E-Hexadecatriene-10,12-diynoic acid	2.13	1.00148	5.01512	2.47378e+08	0.993278	0.993278	2.52303e+08	1.03153	1.03153	2.77199e+08	1.06665	1.06665	2.572e+08	1.01463	1.01463	2.84848e+08	0.994743	0.994743	2.42485e+08	0.903112	0.903112	2.64376e+08	1.0064	1.0064
	Indole	19.51	0.000536108	41.705	46505.9	0.000186731	0.000186731	61131.8	0.000249935	0.000249935	154093	0.000592943	0.000592943	191381	0.00075498	0.00075498	180252	0.000629474	0.000629474	174985	0.000651713	0.000651713	180466	0.000686981	0.000686981
	Lac	2.27	0.647512	8.57139	1.40384e+08	0.563671	0.563671	1.42714e+08	0.583481	0.583481	1.80251e+08	0.693594	0.693594	1.68996e+08	0.666674	0.666674	1.82941e+08	0.638863	0.638863	1.81377e+08	0.67552	0.67552	1.86717e+08	0.710779	0.710779
	Maleic acid	2.56	0.0490303	4.11428	1.1473e+07	0.0460664	0.0460664	1.24559e+07	0.0509253	0.0509253	1.30921e+07	0.0503776	0.0503776	1.18268e+07	0.0466555	0.0466555	1.41165e+07	0.0492975	0.0492975	1.37302e+07	0.0511368	0.0511368	1.28071e+07	0.0487528	0.0487528
	Malic acid	1.61	0.0024	18.1018	639143	0.0025663	0.0025663	500310	0.00204549	0.00204549	850805	0.00327385	0.00327385	601991	0.0023748	0.0023748	675460	0.00235883	0.00235883	533482	0.0019869	0.0019869	576300	0.00219381	0.00219381
	Mannitol	16.74	0.827916	24.8244	2.57117e+08	1.03238	1.03238	2.58304e+08	1.05606	1.05606	2.51995e+08	0.969664	0.969664	2.25589e+08	0.889926	0.889926	1.71703e+08	0.599618	0.599618	1.70621e+08	0.635462	0.635462	1.60847e+08	0.612299	0.612299
	Meth malonic acid	4	0.714312	21.2783	1.48235e+08	0.595197	0.595197	1.11137e+08	0.454379	0.454379	2.30407e+08	0.886595	0.886595	1.87925e+08	0.741346	0.741346	2.46481e+08	0.860757	0.860757	1.83601e+08	0.683805	0.683805	2.04404e+08	0.778106	0.778106
	Pyruvic acid	1.96	0.040763	13.5151	9.7669e+06	0.0392162	0.0392162	1.05362e+07	0.0430768	0.0430768	1.26114e+07	0.048528	0.048528	1.18018e+07	0.046557	0.046557	9.65248e+06	0.0337083	0.0337083	9.57566e+06	0.0356636	0.0356636	1.01376e+07	0.0385908	0.0385908
	Sorbitol	5.3	0.0674615	12.0202	1.41744e+07	0.0569134	0.0569134	1.34234e+07	0.0548811	0.0548811	1.9548e+07	0.0752198	0.0752198	1.82105e+07	0.0718385	0.0718385	2.00565e+07	0.070041	0.070041	1.88824e+07	0.0703258	0.0703258	1.91796e+07	0.073011	0.073011
	Succinic acid	2.77	4.30276	8.27843	967453652	3.88454	3.88454	9.32343e+08	3.81184	3.81184	1241795449	4.77836	4.77836	1.15594e+09	4.56007	4.56007	1278778148	4.46573	4.46573	1.12627e+09	4.19468	4.19468	1.16218e+09	4.42407	4.42407
	Terephthalic acid	1.66	0.174737	5.38266	42111625	0.169087	0.169087	39623645	0.161999	0.161999	4.85657e+07	0.186878	0.186878	4.50573e+07	0.177747	0.177747	4.72962e+07	0.165167	0.165167	4.91231e+07	0.182954	0.182954	47107560	0.179325	0.179325
	Uric acid	18.51	0.0481376	28.9907	1.19015e+07	0.0477869	0.0477869	1.1532e+07	0.0471481	0.0471481	17192868	0.0661572	0.0661572	17165803	0.0677174	0.0677174	9.48077e+06	0.0331086	0.0331086	1.06158e+07	0.0395374	0.0395374	9.32765e+06	0.0355076	0.0355076
	Xanthine	8.56	4.67875	4.12974	1.11587e+09	4.48048	4.48048	1.08712e+09	4.44464	4.44464	1.22261e+09	4.70453	4.70453	1.19852e+09	4.72804	4.72804	1.33133e+09	4.64926	4.64926	1.35109e+09	5.03202	5.03202	1.23789e+09	4.71228	4.71228
	Xanthosine	15.32	0.111984	3.12068	2.7089e+07	0.108768	0.108768	2.7433e+07	0.112159	0.112159	2.98015e+07	0.114675	0.114675	2.8196e+07	0.11123	0.11123	3.29212e+07	0.114967	0.114967	3.10805e+07	0.115756	0.115756	2.79323e+07	0.10633	0.10633
